# Supplementary material for: RNAi–Based Functional Profiling of Loci from Blood Lipid Genome-Wide Association Studies Identifies Genes with Cholesterol-Regulatory Function
Source: PLoS Genet. 2013 Feb 28;9(2):e1003338. doi: 10.1371/journal.pgen.1003338 (PMC3585126; doi:10.1371/journal.pgen.1003338)
Supplement: Table S2 — Selection of genes based on SNPs from lipid GWAS. Loci and lead-SNPs used to select genes for RNAi screens. GWAS in italics appeared after start of the study. For 38 of the 56 loci all protein-coding genes within ±50 kb of the respective lead SNPs were analyzed (locus in bold). The 18 remaining loci were represented by candidate genes close to the lead SNPs. (XLS) [file pgen.1003338.s009.xls]

## Sheet: Table S2
Table S2: Selection of genes based on SNPs from lipid GWAS
Loci and lead-SNPs used to select genes for RNAi screens. GWAS in italics appeared after start of the study. For 38 of the 56 loci all protein-coding genes within ±50kb of the respective lead SNPs were analyzed (locus in bold). The 18 remaining loci were represented by candidate genes close to the lead SNPs.
locus	lead SNP	location	nearest gene	traits	min p-value	references	genes selected
1p36.11	rs12027135	intron	TMEM57	TC, LDL	4e-11	Teslovich 2010	RHCE / TMEM57 / LDLRAP1
	rs10903129	intron	TMEM57	TC	5.4e-10	Aulchenko 2008
1p32.3	rs11591147	coding	PCSK9	LDL	2e-44	Kathiresan 2008, Chasman 2009	PCSK9
	rs2479409	intergenic	PCSK9	LDL, TC	2e-28	Teslovich 2010
	rs11206510	intergenic	PCSK9	LDL, CAD, MI	3.5e-11	Kathiresan 2009a, Willer 2008, Kathiresan 2009b, Waterworth 2010
1p31.3	rs2131925	intron	DOCK7	TG, TC, LDL	9e-43	Teslovich 2010	DOCK7 / ANGPTL3 / ATG4C
	rs1167998	intron	DOCK7	TC, TG	2e-12	Aulchenko 2008
	rs10889353	intron	DOCK7	TC, TG	3.7e-12	Aulchenko 2008, Kathiresan 2009a
	rs1748195	intron	DOCK7	TG	1.7e-10	Willer 2008
	rs12130333	intergenic	DOCK7	TG	2e-08	Kathiresan 2008
	rs1168013	intron	DOCK7	TG	6.4e-08	Waterworth 2010
	rs12042319	intron	DOCK7	TG	3.24e-07	Wallace 2008
1p13.3	rs629301	3'UTR	CELSR2	LDL, TC	1e-170	Teslovich 2010	SARS / CELSR2 / PSRC1 / MYBPHL / SORT1
	rs12740374	3'UTR	CELSR2	LDL	2e-42	Kathiresan 2009a
	rs599839	intergenic	PSRC1	LDL, CAD	6.1e-33	Willer 2008, Wallace 2008, Samani 2007
	rs646776	intergenic	CELSR2	TC, LDL, MI	3e-29	Kathiresan 2008, Aulchenko 2008, Sandhu 2008, Sabatti 2009, Kathiresan 2009b, Chasman 2009
	rs660240	3'UTR	CELSR2	LDL	1.2e-26	Waterworth 2010
	rs4970834	intron	CELSR2	LDL	3e-11	Sandhu 2008
	rs599839	intergenic	PSRC1	CAD	28900000000	Schunkert 2011
1q24.2	rs3917820	intron	SELP	TG	5.5e-06	Wallace 2008	SELP / F5
1q32.1	rs4844614	intron	CR1L	LDL	2.38e-07	Sabatti 2009	CR1L
1q41	rs17465637	intron	MIA3	MI, CAD	1.4e-09	Samani 2007, Kathiresan 2009b, Schunkert 2011	MIA3 / AIDA
1q42.13	rs4846914	intron	GALNT2	HDL, TG	4e-21	Kathiresan 2008, Kathiresan 2009a, Teslovich 2010	GALNT2
	rs2144300	intron	GALNT2	HDL, TG	2.6e-14	Willer 2008
	rs10489615	intron	GALNT2	HDL	3.8e-09	Waterworth 2010
2p24.1	rs1367117	coding	APOB	LDL, TC	4e-114	Teslovich 2010, Chasman 2009	APOB
	rs1042034	coding	APOB	TG, HDL	1e-45	Teslovich 2010
	rs515135	intergenic	APOB	LDL	5e-29	Kathiresan 2009a, Waterworth 2010
	rs693	coding	APOB	TC, LDL, TG	8.7e-23	Saxena 2007, Kathiresan 2008, Aulchenko 2008, Sabatti 2009, Willer 2008, Sandhu 2008
	rs562338	intergenic	APOB	LDL, CAD	5.6e-22	Willer 2008, Wallace 2008, Sandhu 2008
	rs754523	intergenic	AC010872.2	LDL, CAD	8.3e-12	Willer 2008
	rs7557067	intergenic	APOB	TG	9e-12	Kathiresan 2009a
	rs1713222	intergenic	APOB	LDL	1e-08	Sandhu 2008
	rs673548	intron	APOB	TG	1.1e-08	Aulchenko 2008, Sabatti 2009
	rs6754295	intergenic	APOB	HDL, TG	2.5e-08	Aulchenko 2008
	rs6544366	intergenic	APOB	TG	1.9e-07	Waterworth 2010
	rs11902417	intergenic	APOB	HDL	3.7e-07	Waterworth 2010
2p23.3	rs1260326	coding	GCKR	TG, TC, LDL	6e-133	Kathiresan 2009a, Sabatti 2009, Teslovich 2010, Chasman 2009	GCKR
	rs780094	intron	GCKR	TG	6.1e-32	Saxena 2007, Wallace 2008, Aulchenko 2008, Willer 2008, Kathiresan 2008
	rs1260333	intergenic	GCKR	TG	1.7e-19	Waterworth 2010
	rs11127129	intron	RBKS	TG	4.7e-07	Willer 2008
2p21	rs4299376	intron	ABCG8	LDL, TC	2e-47	Teslovich 2010	ABCG5 / ABCG8
	rs6544713	intron	ABCG8	LDL	2e-20	Kathiresan 2009a
	rs6756629	coding	ABCG5	TC, LDL	1.5e-11	Aulchenko 2008
	rs11887534	coding	ABCG5	TG		Chasman 2009
2q33	rs6725887	intron	WDR12	MI, CAD	1.12e-09	Kathiresan 2009b, Schunkert 2011	ICA1L / WDR12 / ALS2CR8
3q13.3	rs12695382	intron	B4GALT4	LDL, CAD	1e-06	Willer 2008	B4GALT4 / UPK1B / ENSG00000251012
3q22.3	rs9818870	3'UTR	MRAS	CAD	7.4e-13	Erdmann 2009, Schunkert 2011	MRAS
5q13	rs12916	3'UTR	HMGCR	TC, LDL	9e-47	Waterworth 2010, Teslovich 2010	HMGCR
	rs12654264	intron	HMGCR	LDL	1e-20	Kathiresan 2008
	rs3846662	intron	HMGCR	TC, LDL	2.5e-19	Aulchenko 2008, Chasman 2009
	rs3846663	intron	HMGCR	LDL	8e-12	Kathiresan 2009a, Burkhardt 2008
5q21	rs383830	intergenic	FAM174A	CAD	1.34e-05	WTTC 2007	FAM174A / ST8SI4
5q23	rs6882076	intergenic	TIMD4	TC, LDL, TG	7e-28	Teslovich 2010	TIMD4 / HAVCR1
	rs1501908	intergenic	TIMD4	LDL	1e-11	Kathiresan 2009a
6p24	rs12526453	intron	PHACTR1	MI, CAD	1.15e-09	Kathiresan 2009b, Schunkert 2011	PHACTR1
6p21.3	rs2254287	intron	COL11A2	LDL, CAD	5.1e-08	Willer 2008	B3GALT4
6q25	rs6922269	intron	MTHFD1L	CAD	1.5e-05	WTTC 2007, Samani 2007	MTHFD1L
6q25.3	rs1564348	intron	SLC22A3	LDL, TC	2e-17	Teslovich 2010	SLC22A3 / LPAL2 / LPA / PLG
	rs3798220	coding	LPA	CAD	3e-11	Schunkert 2011
	rs1084651	intergenic	LPA	HDL	3e-08	Teslovich 2010
	rs2048327	intron	SLC22A3	CAD	4.34e-08	Tregouet 2009
	rs3127599	intron	LPAL2			Tregouet 2009
	rs7767084	intron	LPA			Tregouet 2009
	rs10755578	intron	LPA			Tregouet 2009
7p15.3	rs12670798	intron	DNAH11	TC, LDL	9e-10	Aulchenko 2008, Teslovich 2010	DNAH11
7q11.23	rs17145738	intergenic	TBL2	TG, HDL	6e-58	Kathiresan 2008, Willer 2008, Kooner 2009, Teslovich 2010	FZD9 / BAZ1B / BCL7B / TBL2 / MLXIPL / VPS37D / DNAJC30 / WBSCR22
	rs714052	intron	BAZ1B	TG	3e-15	Kathiresan 2009a
	rs2240466	3'UTR	BAZ1B	TG	1.1e-12	Aulchenko 2008
	rs1178979	3'UTR	BAZ1B	TG	2.3e-12	Waterworth 2010
	rs3812316	coding	MLXIPL	TG	9.9e-08	Kooner 2009
	rs2074755	intron	BAZ1B	TG	3.51e-06	Wallace 2008
	rs12056034	intron	BAZ1B	TG	0.0005	Kooner 2009
	rs799160	intergenic	MLXIPL	TG	0.04	Kooner 2009
	rs11974409	intron	TBL2	TG		Chasman 2009
8p23.1	rs7819412	intron	XKR6	TG	3e-08	Kathiresan 2009a	XKR6 / MTMR9 / AMAC1L2
8p21.3	rs12678919	intergenic	LPL	HDL, TG	2e-115	Kathiresan 2009a, Teslovich 2010	LPL
	rs328	coding	LPL	HDL, TG	2e-28	Kathiresan 2008, Saxena 2007, Kooner 2009, Chasman 2009
	rs10105606	intergenic	LPL	TG	3.6e-25	Waterworth 2010
	rs325	intron	LPL	HDL, TG	7.8e-25	Kooner 2009, Waterworth 2010
	rs10503669	intergenic	LPL	HDL, TG	3.9e-22	Willer 2008
	rs10096633	intergenic	LPL	HDL, TG	1.9e-18	Aulchenko 2008, Sabatti 2009
	rs2083637	intergenic	LPL	HDL, TG	5.5e-18	Aulchenko 2008
	rs17482753	intergenic	LPL	TG	5.2e-15	Wallace 2008, Heid 2008
	rs2197089	intergenic	LPL	HDL, TG	1.1e-12	Willer 2008
	rs17411031	intergenic	LPL	HDL	1.3e-10	Wallace 2008
	rs326	intron	LPL	HDL, TG	1.1e-08	Kooner 2009
	rs6586891	intergenic	LPL	HDL, TG	1.1e-06	Willer 2008
	rs331	intron	LPL	HDL		Chasman 2009
8q24.13	rs2954029	intergenic	TRIB1	TG, LDL	3e-19	Kathiresan 2009a, Waterworth 2010,Teslovich 2010	TRIB1
	rs17321515	intergenic	TRIB1	TG	4e-17	Willer 2008, Kathiresan 2008
	rs6987702	intergenic	TRIB1	TC	3.3e-09	Aulchenko 2008
	rs6982636	intergenic	TRIB1	TG		Chasman 2009
9p22.3	rs581080	intron	TTC39B	HDL, TC	3e-12	Teslovich 2010	TTC39B
	rs471364	intron	TTC39B	HDL	3e-10	Kathiresan 2009a
	rs643531	intron	TTC39B	HDL	4.1e-08	Waterworth 2010
9p21	rs4977574	intergenic	CDKN2B	MI, CAD	2.7e-44	Kathiresan 2009b, Schunkert 2011	CDKN2A / CDKN2B / MTAP
	rs1333049	intergenic	CDKN2B	CAD	1.16e-13	WTTC 2007, Samani 2007
	rs10757274	intergenic	CDKN2B	MI, CAD		McPherson 2007, Helgadottir 2007
	rs2383206	intergenic	CDKN2B	MI, CAD		McPherson 2007, Helgadottir 2007
9q31.1	rs1323432	intron	GRIN3A	HDL	0.00077	Willer 2008	GRIN3A / PPP3R2
9q31.1	rs1883025	intron	ABCA1	HDL, TC	2e-33	Kathiresan 2009a, Teslovich 2010	ABCA1
	rs3905000	intron	ABCA1	HDL	8.6e-13	Aulchenko 2008
	rs4149268	intron	ABCA1	HDL	1.2e-10	Willer 2008
	rs3890182	intron	ABCA1	HDL	3e-10	Kathiresan 2008, Wallace 2008, Waterworth 2010
	rs9282541	coding	ABCA1	HDL	3.2e-05	Kooner 2009
	rs2515614	intron	ABCA1	HDL		Chasman 2009
10q11	rs1746048	intergenic	CXCL12	MI, CAD	2.93e-10	Kathiresan 2009b, Schunkert 2011	CXCL12
	rs501120	intergenic	CXCL12	CAD	9.46e-08	Samani 2007
11p11.2	rs7395662	intergenic	OR4A47	HDL	6e-11	Aulchenko 2008	FOLH1 / OR4A47
11p11.2	rs7120118	intron	NR1H3	HDL	3.6e-08	Sabatti 2009	NR1H / MADD
	rs2167079	coding	ACP2	HDL	5.1e-08	Sabatti 2009
11q12.2	rs174546	3'UTR	FADS1	LDL	5e-24	Sabatti 2009, Teslovich 2010	FADS1 / FADS2 / FADS3
	rs174547	intron	FADS1	HDL, TG	2e-14	Kathiresan 2009a
	rs174570	intron	FADS2	TC, LDL	4.4e-13	Aulchenko 2008
	rs174548	intron	FADS1	HDL, TG	8.8e-11	Waterworth 2010
	rs102275	intron	C11orf10	LDL	1.5e-07	Sabatti 2009
	rs174537	intron	C11orf9	LDL	2.1e-07	Sabatti 2009
	rs174556	intron	FADS1	LDL	3.5e-07	Sabatti 2009
	rs1535	intron	FADS2	LDL	3.7e-07	Sabatti 2009
11q23.3	rs964184	3'UTR	ZNF259	HDL, TG	7e-240	Kathiresan 2009a, Waterworth 2010, Teslovich 2010	APOA1 / APOA4 / APOA5 / APOC3 / SIK3 / BUD13 / ZNF259
	rs1558861	intergenic	BUD13	TG, LDL	1.6e-23	Kooner 2009, Waterworth 2010
	rs12286037	intron	ZNF259	TG	1e-26	Willer 2008
	rs4938303	intergenic	BUD13	TG	4.1e-21	Waterworth 2010
	rs964184	3'UTR	ZNF259	CAD	1.02e-17	Schunkert 2011
	rs28927680	3'UTR	BUD13	TG, HDL	2e-17	Kathiresan 2008
	rs662799	intergenic	APOA5	TG	2.4e-15	Willer 2008
	rs12272004	intergenic	BUD13	TG	5.4e-13	Aulchenko 2008
	rs6589566	intron	ZNF259	TG	3.7e-12	Wallace 2008
	rs2000571	intergenic	BUD13	TG	5.7e-08	Willer 2008
	rs486394	intergenic	BUD13	TG	7.4e-06	Willer 2008
	rs2075292	intron	SIK3	TG	3.7e-05	Kooner 2009
	rs7124741	intron	SIK3	TG	0.0006	Kooner 2009
	rs17120139	intron	SIK3	TG	0.0016	Kooner 2009
	rs3135506	coding	APOA5	TG		Chasman 2009
	rs618923	intron	ZNF259	HDL		Chasman 2009
12q24.11	rs7134594	intron	MMAB	HDL	7e-15	Teslovich 2010	MMAB / MVK
	rs2338104	intron	KCTD10	HDL	1e-10	Kathiresan 2009a, Willer 2008
	rs9943753	intron	MYO1H	HDL	3.2e-06	Waterworth 2010
12q24.31	rs1169288	coding	HNF1A	TC, LDL	1e-14	Teslovich 2010	HNF1A / C12orf43 / OASL
	rs2650000	intergenic	HNF1A	LDL	2e-08	Kathiresan 2009a
	rs2259816	coding	HNF1A	CAD	4.81e-07	Erdmann 2009
	rs1169300	intron	HNF1A	LDL		Chasman 2009
15q22.1	rs1532085	intergenic	LIPC	HDL, TC, TG	3e-96	Aulchenko 2008, Sabatti 2009, Teslovich 2010	LIPC
	rs10468017	intergenic	LIPC	HDL	8e-23	Kathiresan 2009a
	rs261334	intron CDH13	LIPC	HDL	4.9e-22	Waterworth 2010
	rs1800588	intron	LIPC	HDL	2e-20	Kathiresan 2008, Chasman 2009
	rs4775041	intergenic	LIPC	HDL, TG	3.2e-20	Willer 2008
	rs261332	intron	LIPC	HDL	2.3e-15	Wallace 2008, Willer 2008
	rs11858164	intron	LIPC	HDL	4.6e-05	Kooner 2009
15q22	rs17228212	intron	SMAD3	CAD	1.98e-07	Samani 2007	SMAD3 / AAGAB
16q13	rs3764261	intergenic	CETP	HDL, TC, LDL, TG	7.0E-380	Willer 2008, Sabatti 2009, Teslovich 2010	CETP
	rs1532624	intron	CETP	HDL	9.4e-94	Aulchenko 2008
	rs173539	intergenic	CETP	HDL	4e-75	Kathiresan 2009a
	rs1800775	intergenic	CETP	HDL, TG	1e-73	Kathiresan 2008, Chasman 2009
	rs1864163	intron	CETP	HDL	6.9e-39	Willer 2008
	rs9989419	intergenic	HERPUD1	HDL	1.3e-32	Willer 2008, Wallace 2008, Waterworth 2010
	rs12596776	intron	SLC12A3	HDL	2.8e-08	Willer 2008
	rs1566439	intron	NLRC5	HDL	3.3e-08	Willer 2008
	rs16965220	intron	NLRC5	TG	9.6e-06	Waterworth 2010
16q22.1	rs16942887	intron	PSKH1	HDL	8e-33	Teslovich 2010	CTCF / LCAT
	rs2271293	intron	NUTF2	HDL	8.3e-16	Aulchenko 2008, Kathiresan 2009a
	rs255049	intron	DPEP3	HDL	3.06e-08	Sabatti 2009
	rs255052	intron	DPEP2	HDL	1.2e-07	Willer 2008
	rs12449157	3'UTR	GFOD2	HDL	2.3e-07	Waterworth 2010
16q23	rs8055236	intron	CDH13	CAD	5.6e-06	WTTC 2007	CDH13
17p13.3	rs9891572	intergenic	METTL16	HDL	2.33e-07	Sabatti 2009	PAFAH1B1 / METTL16
18p11.2	rs7229921	intergenic	CIDEA	TG	9.9e-06	Wallace 2008	CIDEA
18q21	rs7241918	intergenic	LIPG	HDL, TC	3e-49	Teslovich 2010	LIPG, ACAA2
	rs4939883	intergenic	LIPG	HDL	7e-15	Aulchenko 2008, Kathiresan 2009a, Chasman 2009
	rs2156552	intergenic	LIPG	HDL	1.7e-12	Willer 2008, Kathiresan 2008, Waterworth 2010
19p13.2	rs7255436	intron	ANGPTL4	HDL	3e-08	Teslovich 2010	ANGPTL4
	rs2967605	intergenic	RAB11B	HDL	4e-08	Kathiresan 2009a
19p13.2	rs6511720	intron	LDLR	LDL, TC, CAD	4e-117	Kathiresan 2008, Kathiresan 2009a, Willer 2008, Chasman 2009, Teslovich 2010	LDLR / SMARCA4 / SPC24 / KANK2
	rs2228671	coding	LDLR	TC, LDL	9.3e-24	Aulchenko 2008, Sandhu 2008
	rs1122608	intron	SMARCA4	MI, CAD	9.7e-10	Kathiresan 2009b, Schunkert 2011
	rs11668477	intergenic	LDLR	LDL	1.5e-07	Sabatti 2009, Sandhu 2008
	rs688	coding	LDLR	LDL	7.3e-07	Wallace 2008
19p12	rs10401969	intron	SUGP1	TC, TG, LDL	3e-38	Kathiresan 2009a, Waterworth 2010, Teslovich 2010	ZNF101/ ZNF14 / NCAN / PBX4 / GATAD2A / HAPLN4 / MAU2 / NDUFA13 / SUGP1 / TM6SF2 / TSSK6 / YJEFN3 / CILP2 / LPAR2 / GMIP / ATP13A1
	rs2304130	intron	ZNF101	TC	2e-15	Aulchenko 2008, Waterworth 2010
	rs17216525	intergenic	CILP2	TG	4e-11	Kathiresan 2009a
	rs16996148	intergenic	CILP2	LDL, TG, CAD	2.5e-09	Kathiresan 2008, Willer 2008
19q12	rs7250581	intergenic	POP4	CAD	2.5e-05	WTTC 2007	VSTMB2 / POP4
19q13.32	rs4420638	intergenic	APOC1	LDL, TC, HDL, CAD	9e-147	Saxena 2007, Kathiresan 2008, Kahtiresan 2008b, Sandhu 2008, Wallace 2008, Willer 2008, Kathiresan 2010, Burkhardt 2008, Waterworth 2010	APOE / APOC1 / APOC4 / APOC2 / TOMM40 / BCAM / BCL3 / CLPTM1 / CEACAM16 / CBLC / PVRL2 / RELB
	rs439401	intergenic	APOC1	TG	1e-30	Aulchenko 2008, Chasman 2009, Teslovich 2010
	rs157580	intron	TOMM40	TC, LDL, TG	2.1e-19	Aulchenko 2008, Sabatti 2009
	rs2075650	intron	TOMM40	TC, LDL	2.9e-19	Aulchenko 2008, Sandhu 2008
	rs10402271	intergenic	BCAM	LDL, CAD	1.2e-09	Willer 2008, Sandhu 2008
	rs4803750	intergenic	BCL3	LDL	2.4e-08	Sandhu 2008, Chasman 2009
	rs4605275	intergenic	PVRL2		4.7e-08	Sandhu 2008
	rs16979595	intron	CLPTM1	HDL	5.8e-08	Wallace 2008
	rs769449	intron	APOE	HDL		Chasman 2009
20q12	rs2902940	intergenic	MAFB	TC, LDL	6e-11	Teslovich 2010	MAFB
	rs6102059	intergenic	MAFB	LDL	4e-09	Kathiresan 2009a
20q13.12	rs1800961	coding	HNF4A	HDL	1e-15	Kathiresan 2009a, Teslovich 2010	HNF4A
20q13.12	rs6065906	intergenic	PCIF1	HDL, TG	2e-22	Chasman 2009, Teslovich 2010	PLTP
	rs7679	3'UTR	PCIF1	HDL, TG	7e-11	Kathiresan 2009a
21q22	rs9982601	intergenic	MRPS6	MI, CAD	6.4e-11	Kathiresan 2009b, Schunkert 2011	SLC5A3 / MRPS6 / KCNE2
22q12	rs688034	intron	SEZ6L	CAD	3.8e-06	WTTC 2007	SEZ6L
X	rs5031002	intron	AR	LDL	2.37e-07	Sabatti 2009	AR
