# Supplementary material for: RNAi–Based Functional Profiling of Loci from Blood Lipid Genome-Wide Association Studies Identifies Genes with Cholesterol-Regulatory Function
Source: PLoS Genet. 2013 Feb 28;9(2):e1003338. doi: 10.1371/journal.pgen.1003338 (PMC3585126; doi:10.1371/journal.pgen.1003338)
Supplement: Table S3 — Genes analyzed in RNAi screens and a priori knowledge on molecular function. Comprehensive GWAS gene set analyzed in this study, listed according to HGNC Symbol and Ensembl Gene ID. It has been looked up whether the genes have been previously linked to lipid metabolism using GO annotation (search terms: cellular lipid metabolism, cellular response to cholesterol, cholesterol*, lipid*, lipoprotein*, triglyceride*, high-density*, low-density*, very-low-density*), whether they have been linked to a monogenic lipid disorder [17], or whether they scored as hits in the indicated previous genome-wide RNAi screens [32], [45], [49]. Gene functions were adapted from www.genecards.org. (XLS) [file pgen.1003338.s010.xls]

## Sheet: Table S3
Table S3: Genes analyzed in RNAi screens and a priori knowledge on molecular function
Comprehensive GWAS gene set analyzed in this study, listed according to HGNC Symbol and Ensembl Gene ID. It has been looked up whether the genes have been previously linked to lipid metabolism using GO annotation (search terms: cellular lipid metabolism, cellular response to cholesterol, cholesterol*, lipid*, lipoprotein*, triglyceride*, high-density*, low-density*, very-low-density*), whether th…
#	GeneName	Ensembl ID	linked to lipid metabolism	linked to monogenic lipid disorders	phenotype on secretory protein transport (Simpson et al 2012)	phenotype in Mitocheck project (Neumann et al 2010)	transferrin endocytosis (Collinet et al 2010)	EGF endocytosis (Collinet et al 2010)	described molecular function	tested in secondary assay
GWAS Screen
1	AAGAB	ENSG00000103591							may play a role in membrane traffic (By similarity)
2	ABCA1	ENSG00000165029	x	x	inhibition		increased		ABC Transporter, cholesterol efflux pump
3	ABCG5	ENSG00000138075	x	x					ABC Transporter, cholesterol excretion to the bile
4	ABCG8	ENSG00000143921	x	x					ABC Transporter, cholesterol excretion to the bile
5	ACAA2	ENSG00000167315	x		inhibition	cell death			enzyme, mitochondrial fatty acid beta oxidation
6	AIDA	ENSG00000186063							putative role in JNK/Axin signalling in development
7	ALS2CR8	ENSG00000138380							may be a transcription factor (By similarity)
8	ANGPTL3	ENSG00000132855	x						putative angiopoetin	x
9	ANGPTL4	ENSG00000167772	x						putative angiopoetin
10	APOA1	ENSG00000118137	x	x		cell death			apolipoprotein, HDL	x
11	APOA4	ENSG00000110244	x						apolipoprotein, HDL	x
12	APOA5	ENSG00000110243	x	x	inhibition		decreased		apolipoprotein, HDL and VLDL
13	APOB	ENSG00000084674	x	x					apolipoprotein, LDL and VLDL	x
14	APOC1	ENSG00000130208	x						apolipoprotein, betaVLDL	x
15	APOC3	ENSG00000110245	x		inhibition	different	increased	decreased	apolipoprotein, VLDL
16	APOC4	ENSG00000224916	x						apolipoprotein
17	APOE	ENSG00000130203	x	x					apolipoprotein, VLDL	x
18	AR	ENSG00000169083			inhibition				androgen receptor
19	ATG4C	ENSG00000125703							putative enzyme required for autophagy
20	ATP13A1	ENSG00000105726							nothing known
21	B3GALT4	ENSG00000206285							enzyme, beta-1,3-galactosyltransferase
22	B4GALT4	ENSG00000121578							enzyme, beta-1,4-galactosyltransferase	x
23	BAZ1B	ENSG00000009954				dynamic changes			enzyme, tyrosine-protein kinase involved in chromatin remodeling	x
24	BCAM	ENSG00000187244							laminin alpha-5 receptor
25	BCL3	ENSG00000069399							putative transcriptional co-activator in NF-KB signalling
26	BCL7B	ENSG00000106635							putative role in lung tumor development	x
27	BUD13	ENSG00000137656							nothing known
28	C12orf43	ENSG00000157895						increased	nothing known	x
29	CBLC	ENSG00000142273							regulator of EGFR mediated signal transduction	x
30	CDH13	ENSG00000140945	x						cadherin
31	CDKN2A	ENSG00000147889				polylobed			cyclin-dependent kinase inhibitor
32	CDKN2B	ENSG00000147883					increased		cyclin-dependent kinase inhibitor
33	CEACAM16	ENSG00000213892				dynamic changes			nothing known
34	CELSR2	ENSG00000143126							putative cadherin
35	CETP	ENSG00000087237	x	x					cholesteryl ester transfer protein	x
36	CIDEA	ENSG00000176194	x		inhibition				putative homolog of mCIDEA that induces apoptosis but also lipolysis
37	CILP2	ENSG00000160161					decreased	increased	May play a role in cartilage scaffolding (By similarity)
38	CLPTM1	ENSG00000104853							nothing known	x
39	CR1L	ENSG00000197721							nothing known
40	CTCF	ENSG00000102974							transcriptional regulator, zinc-finger domain protein
41	CXCL12	ENSG00000107562			inhibition				chemokine	x
42	DNAH11	ENSG00000105877							dynein heavy chain
43	DNAJC30	ENSG00000176410			inhibition				member of the DNAJ molecular chaperone homology domain-containing protein family
44	DOCK7	ENSG00000116641				different			Guanine exchange factor (GEF) for Rac
45	F5	ENSG00000198734			inhibition				essential cofactor of the blood coagulation cascade	x
46	FADS1	ENSG00000149485	x						fatty acid desaturase
47	FADS2	ENSG00000134824	x			dynamic changes			fatty acid desaturase
48	FADS3	ENSG00000221968	x						fatty acid desaturase
49	FAM174A	ENSG00000174132				cell death			nothing known	x
50	FOLH1	ENSG00000086205				different			enzyme, folate hydrolase and carboxypeptidase	x
51	FZD9	ENSG00000188763				different			putative Wnt receptor	x
52	GALNT2	ENSG00000143641	x						enzyme, GalNAc-transferase	x
53	GATAD2A	ENSG00000167491							putative transcriptional repressor, zinc-finger domain	x
54	GCKR	ENSG00000084734	x						inhibitor of glucokinase
55	GMIP	ENSG00000089639					increased	increased	stimulates, in vitro and in vivo, the GTPase activity of RhoA
56	GRIN3A	ENSG00000198785			inhibition				NMDA receptor
57	HAPLN4	ENSG00000187664							putative hyaluronic acid linking protein
58	HAVCR1	ENSG00000113249							receptor of TIM family	x
59	HMGCR	ENSG00000113161	x						enzyme, 3-hydroxy-3-methylglutaryl-Coenzyme A reductase	x
60	HNF1A	ENSG00000135100	x						transcriptional activator, liver specific	x
61	HNF4A	ENSG00000101076	x						transcription factor
62	ICA1L	ENSG00000163596							nothing known
63	KANK2	ENSG00000197256							nothing known
64	KCNE2	ENSG00000159197							voltage-gated potassium (Kv) channels
65	LCAT	ENSG00000213398	x	x					enzyme, extracellular cholesterol esterification
66	LDLR	ENSG00000130164	x	x		dynamic changes	decreased	decreased	LDL receptor
67	LDLRAP1	ENSG00000157978	x	x					LDL receptor adaptor protein	x
68	LIPC	ENSG00000166035	x	x	inhibition				hepatic lipase
69	LIPG	ENSG00000101670	x			increased proliferation	decreased	decreased	endothelial lipase
70	LPA	ENSG00000198670	x		inhibition				serine proteinase, Lipoprotein (a)
71	LPAR2	ENSG00000064547	x				increased	increased	receptor for lysophosphatidic acid (LPA)
72	LPL	ENSG00000175445	x	x					lipoprotein lipase	x
73	MADD	ENSG00000110514			inhibition				adaptor protein, propagating apoptosis signal by MAPK activation	x
74	MAFB	ENSG00000204103							(bZIP) transcription factor
75	MAU2	ENSG00000129933							putative role in cohesin complex - chromatin binding	x
76	METTL16	ENSG00000127804							probable methyltransferase (By similarity)
77	MIA3	ENSG00000154305				large			putative collagen loading factor of ERES
78	MLXIPL	ENSG00000009950	x		inhibition				(bZIP) transcription factor, putative regulation by glucose	x
79	MMAB	ENSG00000139428				cell death			enzyme, in VitB12 synthesis
80	MRAS	ENSG00000158186							Ras related protein
81	MRPS6	ENSG00000243927					decreased		mitochondrial ribosomal protein S6	x
82	MTAP	ENSG00000099810							putative role in polyamine metabolism
83	MTHFD1L	ENSG00000120254							putative enzyme in THF synthesis in mitochondria	x
84	MTMR9	ENSG00000104643							putative dephosphorylating PI3P protein	x
85	MVK	ENSG00000110921	x				increased		enzyme, mevalonate kinase
86	MYBPHL	ENSG00000221986							nothing known	x
87	NCAN	ENSG00000130287							chondroitin sulfate proteoglycan	x
88	NDUFA13	ENSG00000186010							accessory subunit of mitochondrial membrane respiratory chain NADH dehydrogenase (Complex I)
89	NR1H3	ENSG00000025434	x						LXR-a	x
90	OASL	ENSG00000135114							nothing known	x
91	OR4A47	ENSG00000237388							Odorant receptor (Potential)	x
92	PAFAH1B1	ENSG00000007168	x			different			involved in actin polymerization and dynein-dependent processes (Golgi integrity)	x
93	PBX4	ENSG00000105717							nothing known	x
94	PCSK9	ENSG00000169174	x	x					proprotein convertase with role in cholesterol metabolism
95	PHACTR1	ENSG00000112137							nothing known
96	PLG	ENSG00000122194							plasminogen
97	PLTP	ENSG00000100979	x						phospholipid transfer protein, HDL
98	POP4	ENSG00000105171							putative subunit of ribonuclease P complex - maturing of tRNA	x
99	PPP3R2	ENSG00000188386			inhibition		decreased	decreased	putative regulatory subunit of calcineurin
100	PSRC1	ENSG00000134222							nothing known - putative regulation by p53	x
101	PVRL2	ENSG00000130202							probable cell adhesion protein
102	RELB	ENSG00000104856							component of NFkB transcription factor
103	RHCE	ENSG00000188672							likely to have a transport or channel function in the erythrocyte membrane
104	SARS	ENSG00000031698							amino-acyl tRNA
105	SELP	ENSG00000174175			inhibition				selectin P - receptor for myeloid cells	x
106	SEZ6L	ENSG00000100095							nothing known	x
107	SIK3	ENSG00000160584							serine/threonine kinase with putative role in steroid- and adipogenesis	x
108	SLC22A3	ENSG00000146477							putative potential-dependent cation transporter	x
109	SLC5A3	ENSG00000198743				different			sodium/myo-inositol cotransporter
110	SMAD3	ENSG00000166949							transcriptional modulator activated by TGF-beta	x
111	SMARCA4	ENSG00000127616							transcriptional coactivator
112	SORT1	ENSG00000134243	x						sorting receptor in the Golgi	x
113	SPC24	ENSG00000161888				different			component of the essential kinetochore-associated NDC80 complex
114	ST8SIA4	ENSG00000113532							enzyme in the synthesis of polysialic acid
115	SUGP1	ENSG00000105705							splicing factor	x
116	TBL2	ENSG00000106638							nothing known	x
117	TIMD4	ENSG00000145850				large	increased	increased	receptor of TIM family
118	TM6SF2	ENSG00000213996			inhibition				nothing known	x
119	TMEM57	ENSG00000204178							nothing known	x
120	TOMM40	ENSG00000130204							channel-forming subunit in TOM complex	x
121	TRIB1	ENSG00000173334							putative MAPK binding protein
122	TSSK6	ENSG00000178093							putative serine/threonine kinase	x
123	TTC39B	ENSG00000155158							nothing known
124	UPK1B	ENSG00000114638							tetraspanin protein found in the asymmetrical unit membrane
125	VPS37D	ENSG00000176428			inhibition				component of the ESCRT-I complex
126	VSTM2B	ENSG00000187135			inhibition				nothing known	x
127	WBSCR22	ENSG00000071462			inhibition		decreased	decreased	methyltransferase that may act on DNA
128	WDR12	ENSG00000138442							putative role in ribosome biogenesis	x
129	XKR6	ENSG00000171044				different		decreased	nothing known
130	YJEFN3	ENSG00000250067							nothing known	x
131	ZNF101	ENSG00000181896							may be involved in transcriptional regulation
132	ZNF14	ENSG00000105708							may be involved in transcriptional regulation
133	ZNF259	ENSG00000109917							may be a mitogenic signaling molecule
