# Supplementary material for: RNAi–Based Functional Profiling of Loci from Blood Lipid Genome-Wide Association Studies Identifies Genes with Cholesterol-Regulatory Function
Source: PLoS Genet. 2013 Feb 28;9(2):e1003338. doi: 10.1371/journal.pgen.1003338 (PMC3585126; doi:10.1371/journal.pgen.1003338)
Supplement: Table S4 — Results from GWAS RNAi screen. Each gene was targeted by 3–5 different siRNAs which are shown with siRNA ID (Applied Biosystems), sequence and number of targeted out of total protein coding transcripts. SiRNAs targeting untranslated gene regions (UTR) are indicated. For mapping of siRNA sequences to the reference genome, see Materials and Methods. Italics, siRNAs that did not show perfect mapping with reference sequence (asterisks give explanations). Quantiative data for indicated parameters are given as deviation units (see Materials and Methods). SiRNAs with mean total cellular signal intesities (“total”) below or above thresholds (LDL GWAS1 [−0.50, 0.81], LDL GWAS2 [−0.55, 1.02], FC GWAS1 [−1.11, 1.70], FC GWAS2 [−1.06, 1.05]) are highligthed in blue (decrease) or red (increase). (XLS) [file pgen.1003338.s011.xls]

## Sheet: Table S4
Table S4: Results from GWAS RNAi screen
Each gene was targeted by 3-5 different siRNAs which are shown with siRNA ID (Applied Biosystems), sequence and number of targeted out of total protein coding transcripts. SiRNAs targeting untranslated gene regions (UTR) are indicated. For mapping of siRNA sequences to the reference genome, see Methods. Italics, siRNAs that did not show perfect mapping with reference sequence (asterisks give expl…
									first screen (GWAS1)													second screen (GWAS2)													effect above threshold
			siRNA information						LDL uptake						free cholesterol (FC)							LDL uptake						free cholesterol (FC)
Gene Name	ENSG		siRNA ID	UTR	sense strand	antisense strand	targeted transcripts		total	concentration	structures	nCells	AreaCell		total	concentration	area	structures	nCells	AreaCell		total	concentration	structures	nCells	AreaCell		total	concentration	area	structures	nCells	AreaCell		LDL uptake	FC
AAGAB	ENSG00000103591		s36174		CCCUGGACCAUUGAUAAUAtt	UAUUAUCAAUGGUCCAGGGat	4/4															0.4179	0.567615	-0.638257	-0.0753518	-0.288934		-0.463401	-0.231944	-0.805137	0.0171472	-0.0649747	0.403727		0	0
AAGAB	ENSG00000103591		s36175		CCAAUGUAGUGAUGAAGAAtt	UUCUUCAUCACUACAUUGGac	3/4															-0.520596	-0.424786	-1.38059	0.101576	-0.213437		-0.583535	-0.36494	-0.906909	-0.121277	-0.156174	0.155197		0	0
AAGAB	ENSG00000103591		s445466	x	GGGUUUGACCAACAAAGAUtt	AUCUUUGUUGGUCAAACCCua	3/4															0.270884	0.0851575	0.0660336	-0.20677	0.800964		0.0123032	0.103146	-0.0765222	0.202711	-0.185903	-0.00518414		0	0
AAGAB	ENSG00000103591		s445467	x	GGUGCAGCCCAAGGCGGAAtt	UUCCGCCUUGGGCUGCACCac	1/4															0.358669	0.363501	-0.62936	0.324725	0.0484967		0.447981	0.50324	-0.368932	-0.345488	-0.169474	0.178493		0	0
ABCA1	ENSG00000165029		s846		CUGUAUGGGUGGUCAAUCAtt	UGAUUGACCACCCAUACAGca	1/3		0.128681	0.0246	-0.248283	-0.293005	0.0361586		1.62484	0.429736	1.72738	1.09161	-0.398547	1.21848															0	0
ABCA1	ENSG00000165029		s847		CCAUCGAUGUCUCUGCUAUtt	AUAGCAGAGACAUCGAUGGtc	1/3		-0.0888919	0.0621676	-0.938539	0.127933	-0.885109		1.51685	1.04041	0.870762	-0.460356	0.22131	-0.454459															0	0
ABCA1	ENSG00000165029		s848		GCAGAUCGAUUUCUCAACAtt	UGUUGAGAAAUCGAUCUGCag	1/3		-0.131324	-0.110434	-0.33145	0.148531	-0.249017		-3.2476	-1.777	-3.21547	-0.0364176	-0.161717	-0.0925622															0	-1
ABCG5	ENSG00000138075		s34596		CUCCUGGAGUUUUCUCUAAtt	UUAGAGAAAACUCCAGGAGaa	2/3		0.525074	0.721985	-0.323641	-0.119724	-0.00804915		1.09047	1.3472	-0.0441792	-0.336062	0.405174	0.300724															0	0
ABCG5	ENSG00000138075		s34597		GGUGCAACAUCUAGAUUCAtt	UGAAUCUAGAUGUUGCACCtg	3/3		-0.0679179	-0.166993	-0.0054435	-0.0949285	0.2774		1.00983	0.643487	0.366919	0.192744	0.233662	0.329418															0	0
ABCG5	ENSG00000138075		s34598		CGUCCAAAAUCCAAAUAUAtt	UAUAUUUGGAUUUUGGACGat	3/3		0.34711	0.506811	-0.192227	0.132698	-0.204122		0.959382	0.810244	-0.239479	-0.706691	0.782192	-0.331405															0	0
ABCG8	ENSG00000143921		s34599		CGAAGGAUCUUGACGAGGAtt	UCCUCGUCAAGAUCCUUCGtc	1/1		0.0464622	-0.00832304	-0.0359053	0.0562091	-0.0331687		-1.20829	-0.853763	-1.16059	0.419027	-0.0850789	0.234846															0	-1
ABCG8	ENSG00000143921		s34600		AGAUUGUUCUCCUCUGAAAtt	UUUCAGAGGAGAACAAUCUat	1/1		0.0777271	0.215156	-0.383197	0.243146	-0.469062		-0.521134	-1.06438	0.433451	1.11503	-0.077315	0.368171															0	0
ABCG8	ENSG00000143921		s34601		GGCAAUGCUUUACUAUGAAtt	UUCAUAGUAAAGCAUUGCCct	1/1		-0.0596573	-0.0863832	-0.560428	0.29184	-0.278459		0.937854	-0.808067	2.38883	1.32497	-1.84598	1.59382															0	0
ACAA2	ENSG00000167315		s20442		GAACCAAGCUUGGAUCAGAtt	UCUGAUCCAAGCUUGGUUCca	1/1		0.200238	0.567699	-1.06213	0.069077	-0.868793		-0.578491	-0.0644226	-0.69227	-0.900046	1.11065	-1.24297															0	0
ACAA2	ENSG00000167315		s20443		GGAAGAUUCUUUAUGGGUAtt	UACCCAUAAAGAAUCUUCCag	1/1		0.350634	0.475281	-0.340651	-0.295668	-0.00939337		1.41956	0.543419	1.18614	-0.182447	-0.556774	0.426686															0	0
ACAA2	ENSG00000167315		s20444		CAGUUGACAGUGUGAUUAUtt	AUAAUCACACUGUCAACUGtt	1/1		0.0084961	0.293373	-1.06217	0.211967	-0.591087		0.796453	0.0463369	0.454266	-0.163563	0.400065	0.161032															0	0
AIDA	ENSG00000186063		s227308		GCCUGUCCCAUUAAGAAGAtt	UCUUCUUAAUGGGACAGGCtg	3/3		0.443233	0.379729	0.159043	-0.187221	0.0743528		1.56034	1.30275	0.23387	-0.0553685	-0.507138	1.1641															0	0
AIDA	ENSG00000186063		s35031		GCACCAAGUGUUUUGCUUUtt	AAAGCAAAACACUUGGUGCtg	3/3		0.286122	0.285058	-0.388558	-0.449302	0.0401441		1.32708	1.35162	-0.138719	-0.149261	0.350541	0.150146															0	0
AIDA	ENSG00000186063		s61090		GGAAUGACAUUACUCACUAtt	UAGUGAGUAAUGUCAUUCCtg	2/3		0.259969	0.298531	-0.43353	-0.416368	0.0492953		1.63259	0.496985	1.48442	0.039532	-0.678748	1.69126															0	0
ALS2CR8	ENSG00000138380		s36357		GGGAACUGUUCAAACCCGAtt	UCGGGUUUGAACAGUUCCCtt	7/19															-0.509216	-0.491784	-0.87121	-0.710974	-0.165222		0.0948658	0.319516	-0.365048	-0.237582	0.627832	-0.544194		0	0
ALS2CR8	ENSG00000138380		s36358		GGUACUUCGUGUAAUUCCAtt	UGGAAUUACACGAAGUACCtg	13/19															0.43	0.562766	-1.1247	-0.0824042	-0.333376		0.463462	0.0375347	0.423373	-0.0383234	0.365881	-0.583235		0	0
ALS2CR8	ENSG00000138380		s445468	x	GAACUUCAGUGGACAAGAAtt	UUCUUGUCCACUGAAGUUCuu	19/19															0.302979	0.060504	-0.12056	-0.398082	0.191117		1.2968	0.879132	0.849298	0.154045	-0.0403595	-0.036547		0	1
ALS2CR8	ENSG00000138380		s445469	x	GCUACAGCUAUCAUGAUUUtt	AAAUCAUGAUAGCUGUAGCuu	19/19															0.19631	0.29099	-1.21539	-0.103831	-0.171563		0.110403	0.348936	-0.504537	-0.477584	0.219254	-0.26732		0	0
ANGPTL3	ENSG00000132855		s26160		GGUAGUCCAUGGACAUUAAtt	UUAAUGUCCAUGGACUACCtg	1/1		0.0828537	0.177996	-1.11052	-0.0592145	-0.109789		0.803775	0.173627	0.423885	0.615243	-0.0565971	-0.276451		0.994548	0.983768	-1.31299	-0.207931	-0.0520994		0.116809	-0.023317	-0.105075	-0.150243	0.126947	-0.454906		0	0
ANGPTL3	ENSG00000132855		s26161		CCAUAGUGAAGCAAUCUAAtt	UUAGAUUGCUUCACUAUGGag	1/1		-0.199794	0.094488	-0.707536	-0.169291	-0.284188		0.275742	1.0765	-1.31074	-0.615809	-0.0721821	0.0699566		0.191434	0.17249	-0.583011	0.232284	0.198532		-0.165067	0.281311	-1.11014	-0.456289	0.275066	-0.290581		0	0
ANGPTL3	ENSG00000132855		s26162		CGAAACCAACUAUACGCUAtt	UAGCGUAUAGUUGGUUUCGtg	1/1		0.511871	0.686952	-0.275699	-0.151162	0.0678294		1.42537	0.887996	0.400393	0.639511	-0.229535	0.678368															0	0
ANGPTL3	ENSG00000132855		s445470	x	CCAAGUUAAUGUGGUCUAAtt	UUAGACCACAUUAACUUGGaa	1/1															0.295349	0.29864	-0.468224	0.357837	0.504819		0.925896	0.613383	0.564082	0.0139791	-0.356291	0.484054		0	0
ANGPTL3	ENSG00000132855		s445471	x	CCACGUUGCUUGAAAUUGAtt	UCAAUUUCAAGCAACGUGGaa	1/1															0.782051	0.720877	-0.49327	-0.0131736	-0.00822808		0.835345	0.897266	-0.0514407	-0.390077	0.361283	-0.281199		0	0
ANGPTL4	ENSG00000167772		s224191		GGCUGGACAGUAAUUCAGAtt	UCUGAAUUACUGUCCAGCCtc	3/3		0.154208	0.195147	-0.402816	-0.077609	0.144582		0.426598	-0.13967	0.511948	0.478207	-0.0813336	0.671188															0	0
ANGPTL4	ENSG00000167772		s27509		GGUCUGGAGAAGGUGCAUAtt	UAUGCACCUUCUCCAGACCca	3/3		0.2033	0.469293	-0.731589	0.345883	-0.239429		0.98121	0.630199	0.468372	-0.522471	-0.235166	0.462036															0	0
ANGPTL4	ENSG00000167772		s27511		CCUGGACCACAAGCACCUAtt	UAGGUGCUUGUGGUCCAGGag	3/3		-0.255907	-0.196985	-0.836877	0.363374	-0.393581		2.19347	1.16464	1.05936	0.338994	-0.88936	1.67009															0	1
APOA1	ENSG00000118137		s1467		GAAAACAGCUAAACCUAAAtt	UUUAGGUUUAGCUGUUUUCcc	4/5		0.498997	0.641606	-0.0393729	0.0338106	-0.153086		0.581509	1.12392	-1.1053	0.0319208	0.0203643	0.0729335		0.177098	0.335998	-0.645823	0.362298	-0.0523269		0.617436	0.988983	-0.199009	-0.360472	0.230069	-0.654097		0	0
APOA1	ENSG00000118137		s1468		GUACGUGGAUGUGCUCAAAtt	UUUGAGCACAUCCACGUACac	4/5		0.63726	0.868316	-0.716051	-0.238273	0.0276943		0.58034	1.33186	-1.20158	-1.35457	-0.158872	0.160921															0	0
APOA1	ENSG00000118137		s223885		GGGAUAACCUGGAAAAGGAtt	UCCUUUUCCAGGUUAUCCCag	5/5		0.837975	0.74867	0.302867	0.119366	0.114173		1.25408	-0.156483	1.4639	1.14072	-1.44077	2.50548		1.44069	1.07478	1.50788	-0.140643	1.0753		1.0653	0.331229	1.43515	1.11696	-0.586116	1.29887		2	0
APOA1	ENSG00000118137		s445472	x	CUUCCCGGUGCUCAGAAUAtt	UAUUCUGAGCACCGGGAAGgg	5/5															0.0142597	0.190159	-1.3976	0.215391	-0.485698		0.45812	0.243607	0.12086	-0.219383	-0.131643	-0.0451437		0	0
APOA1	ENSG00000118137		s445473	x	GGUGCUCAGAAUAAACGUUtt	AACGUUUAUUCUGAGCACCgg	5/5															0.291476	0.390603	-1.59343	-0.130574	-0.955673		1.88074	1.82398	0.570145	-0.761348	-0.0754241	-0.290643		0	1
APOA4	ENSG00000110244		s1472		GCUGACGAAUUCAAAGUCAtt	UGACUUUGAAUUCGUCAGCgt	1/1		0.289511	0.433799	-0.356262	0.388087	-0.445342		4.6682	2.52617	2.90318	-0.174628	-1.43665	1.93044		0.943628	1.05615	-0.364919	-0.273686	-0.245045		0.393443	0.118908	0.0474268	-0.179124	0.0233127	0.104239		0	1
APOA4	ENSG00000110244		s1473		AGGACUCGGAGAAACUGAAtt	UUCAGUUUCUCCGAGUCCUtg	1/1		-0.0396551	0.167446	-0.63917	-0.143916	-0.297884		-0.490899	-0.103133	-0.756046	-0.642194	0.0245649	-0.946383															0	0
APOA4	ENSG00000110244		s1474		AGAUCGACCAGAACGUGGAtt	UCCACGUUCUGGUCGAUCUtg	1/1		0.440478	0.723675	-0.771033	-0.221942	-0.190019		0.918958	0.472166	0.410124	0.666403	0.127503	-0.15126															0	0
APOA4	ENSG00000110244		s445474	x	CCCAAAGAAGUUCUGGUAUtt	AUACCAGAACUUCUUUGGGac	1/1															0.702702	0.874613	-1.2136	-0.150894	-1.52666		0.703449	-0.218962	1.84233	0.683824	-0.359986	0.552041		0	0
APOA4	ENSG00000110244		s445475		GCCUGACCUUCCAGAUGAAtt	UUCAUCUGGAAGGUCAGGCcc	1/1															0.487249	0.487719	-0.166713	0.127429	0.101149		1.48338	1.29641	0.669996	-0.0715658	0.297111	-0.520429		0	1
APOA4	ENSG00000110244		s445476	x	GGAUCCAGUGUGGCAAGAAtt	UUCUUGCCACACUGGAUCCuc	1/1															-0.0224523	0.0889492	-1.09392	0.286445	-0.226191		2.72896	2.68537	1.04087	-0.2849	-0.592486	-0.409709		0	1
APOA5	ENSG00000110243		s42038		GCAAGGUUCUGAGCAAGCUtt	AGCUUGCUCAGAACCUUGCca	2/3		0.220399	0.349127	-0.228656	0.155814	-0.340273		0.109015	0.650859	-0.675151	0.36052	-0.103275	-0.136623															0	0
APOA5	ENSG00000110243		s42039		GAGUUUCAACAAACAGACAtt	UGUCUGUUUGUUGAAACUCtg	2/3		0.116059	0.346565	-0.718193	-0.124162	-0.798189		-0.507864	-0.449668	-0.529867	-0.863514	-0.321971	-0.79221															0	0
APOA5	ENSG00000110243		s42040		CGAUGGAUCUGAUGGAGCAtt	UGCUCCAUCAGAUCCAUCGtg	3/3		-0.00500741	-0.0236871	-0.366445	0.0822211	-0.426148		1.46136	1.07368	0.71763	-0.489297	-0.881054	1.05515		0.370682	0.0447927	0.768446	-0.317653	0.638468		0.790289	1.06539	-0.194476	-0.819152	0.533664	-0.369395		0	0
APOA5	ENSG00000110243		s445477	x	CCCAGUGCUCAUUUGGGAAtt	UUCCCAAAUGAGCACUGGGag	2/3															-0.0502254	-0.24121	0.828673	-0.379513	0.616054		2.05344	0.957326	2.16136	0.347112	0.424628	0.170289		0	1
APOA5	ENSG00000110243		s445478	x	CCUCCACCUGUCUUCUCAGtt	CUGAGAAGACAGGUGGAGGga	2/3															0.237608	0.13717	0.549314	-0.410254	0.540101		-0.158185	-0.0179767	-0.493176	-0.148909	0.139046	-0.0541249		0	0
APOA5	ENSG00000110243		s445479		GCCUUGAGCAAGACCUCAAtt	UUGAGGUCUUGCUCAAGGCug	3/3															0.0419396	0.338773	-0.712795	0.327899	-0.653878		-0.204549	-0.268501	-0.569684	-0.569906	-0.309881	-0.00402618		0	0
APOB	ENSG00000084674		s1475		CCAAUGACAAAAUCCGUGAtt	UCACGGAUUUUGUCAUUGGtt	2/3		0.160352	0.356148	-0.566518	-0.371977	-0.129226		1.43875	1.22397	0.600311	-0.357064	-0.0162235	-0.00613888															0	0
APOB	ENSG00000084674		s1476		GCAAGUACCUGAGAACGGAtt	UCCGUUCUCAGGUACUUGCtg	2/3		-0.183072	-0.0572774	-0.410647	-0.0972474	-0.38635		3.36118	2.10948	2.01753	0.00481966	-0.240668	0.905947															0	1
APOB	ENSG00000084674		s1477		CGUUUACCAUGACCAUCGAtt	UCGAUGGUCAUGGUAAACGgg	2/3		0.34552	0.517265	-0.275722	-0.413056	0.0396239		2.21373	1.97947	0.727041	-0.520477	0.0519918	0.130538															0	1
APOC1	ENSG00000130208		s1481		CGGGAGUGGUUUUCAGAGAtt	UCUCUGAAAACCACUCCCGca	1/1		-0.00539314	0.0640998	-0.268897	-0.0240027	-0.211875		0.884483	0.851909	-0.283887	-0.307339	-0.536333	0.508372															0	0
APOC1	ENSG00000130208		s1482		GCAUCAAACAGAGUGAACUtt	AGUUCACUCUGUUUGAUGCgg	1/1		0.00530498	0.210349	-0.599552	0.191552	-0.746918		0.552176	0.0947851	-0.0192174	-0.338482	-1.10392	-0.00887079															0	0
APOC1	ENSG00000130208		s194287		GAAGGAGUUUGGAAACACAtt	UGUGUUUCCAAACUCCUUCag	1/1		-0.132944	0.147143	-1.18852	0.126681	-0.901519		-1.86939	-2.50779	-0.20314	-0.158222	-1.28446	0.732637		-0.0835097	0.118544	-1.49245	-0.282854	-0.989215		-0.0344724	-0.0883789	-0.0501322	-0.0899615	0.262336	-0.162759		0	-1
APOC1	ENSG00000130208		s445480	x	CCUCCAGCAAGGAUUCAGAtt	UCUGAAUCCUUGCUGGAGGgc	1/1															-0.284882	-0.15842	-0.61295	-0.610366	-0.416611		0.790175	0.47055	0.0672679	-0.419851	-0.189341	-0.120062		0	0
APOC1	ENSG00000130208		s445481	x	GCAGGACAGGACCUCCCAAtt	UUGGGAGGUCCUGUCCUGCcc	1/1															-0.0599661	-0.166097	-0.251166	-0.217304	0.785775		0.800063	1.24625	-0.362672	-0.890692	0.394875	0.384348		0	0
APOC1	ENSG00000130208		s445482		GGAUAAGCUGAAGGAGUUUtt	AAACUCCUUCAGCUUAUCCaa	1/1															1.15718	1.02045	0.36367	-0.295965	1.10233		1.13065	1.30747	0.200141	-0.359448	-0.125242	0.00102985		1	1
APOC3	ENSG00000110245		s1489		GGAGCACCGUUAAGGACAAtt	UUGUCCUUAACGGUGCUCCag	2/3		0.309169	0.482932	-0.569492	0.0685163	-0.260157		0.554353	0.42993	0.0464349	-0.562624	0.876298	0.405762															0	0
APOC3	ENSG00000110245		s194288		GUAGGUUGCUUAAAAGGGAtt	UCCCUUUUAAGCAACCUACag	2/3		0.597527	0.640002	-0.0522491	-0.137034	0.116823		2.2448	1.30783	1.36061	0.183252	-0.657228	0.879805		0.331496	0.221533	0.460792	0.436127	0.603311		0.12206	-0.0648274	0.247527	-0.161626	-0.181423	0.281218		0	1
APOC3	ENSG00000110245		s194289		UCAGUUCCCUGAAAGACUAtt	UAGUCUUUCAGGGAACUGAag	2/3		0.334086	0.483996	-0.651227	-0.172894	-0.0677401		1.47574	0.826511	1.2728	-0.0091743	0.207743	-0.0447976		-0.168283	0.0428076	-1.34348	-0.192394	-0.569796		1.55775	0.829951	1.78802	0.52834	0.00686436	-0.309215		0	1
APOC3	ENSG00000110245		s445485	x	CCACCUGCCUAUCCAUCCUtt	AGGAUGGAUAGGCAGGUGGac	2/3															0.259337	0.32349	-0.491402	0.225659	0.249318		0.116537	0.297448	-0.453221	-0.183827	0.437673	-0.150682		0	0
APOC3	ENSG00000110245		s445486	x	GCUCCUUGGGUCCUGCAAUtt	AUUGCAGGACCCAAGGAGCuc	2/3															-0.478432	-0.218974	-1.71379	-0.347699	-1.81321		0.158136	-0.33513	0.332773	0.124012	-0.182617	0.344324		0	0
APOC4	ENSG00000224916		s1490		CCUGGUUCCUCGAAUCCAAtt	UUGGAUUCGAGGAACCAGGcc	2/2		-0.10191	-0.0568927	-0.557891	-0.501109	0.0106211		0.408477	1.13044	-0.682987	-0.300988	0.264841	-1.2158															0	0
APOC4	ENSG00000224916		s1491		GACAGCCUCUUGAAGAAGAtt	UCUUCUUCAAGAGGCUGUCtt	2/2		0.216159	0.269537	-0.361624	-0.10935	0.294999		-0.0440032	0.561037	-1.33687	-0.760437	-0.835868	0.459699															0	0
APOC4	ENSG00000224916		s226347		AGAGACGGGUGGCAAUGGUtt	ACCAUUGCCACCCGUCUCUgg	2/2		0.360452	0.1567	0.0290743	-0.142114	0.207494		0.625813	-0.766339	1.24929	1.42391	-0.846686	1.32135															0	0
APOC4	ENSG00000224916		s445488	x	GAGGGACAGAGGCACGGAAtt	UUCCGUGCCUCUGUCCCUCug	2/2															0.265622	0.340777	-1.12209	-0.120925	-0.0251545		0.335216	-0.340203	0.590759	0.569426	-0.316945	0.637152		0	0
APOC4	ENSG00000224916		s445489	x	GCACAGAGGGACAGAGGCAtt	UGCCUCUGUCCCUCUGUGCuc	2/2															0.401607	0.260944	0.791717	-0.017052	0.730108		2.01077	1.12343	1.73028	0.444339	-0.157851	0.42805		0	1
APOC4	ENSG00000224916		s445490		GCUUCAUGCAGACCUACUAtt	UAGUAGGUCUGCAUGAAGCcc	2/2															0.770782	0.745321	-0.211974	-0.225485	0.45992		1.03185	0.476592	0.8301	0.457559	0.307088	0.0637697		0	0
APOE	ENSG00000130203		s1495		GGAGUUGAAGGCCUACAAAtt	UUUGUAGGCCUUCAACUCCtt	4/4		0.0977104	0.276153	-0.763815	0.434247	-0.676247		2.03459	1.57896	0.410312	-0.0440512	-0.114786	0.401355		0.449651	0.545448	-0.66274	-0.146465	0.39403		0.706403	0.740568	0.159324	-0.329538	0.393222	-0.329106		0	1
APOE	ENSG00000130203		s1496		CUAGUUUAAUAAAGAUUCAtt	UGAAUCUUUAUUAAACUAGgg	1/4		0.647235	0.442897	0.882146	-0.3157	0.494572		2.22703	1.05866	1.08759	0.924385	0.545307	0.491351		1.06575	0.790749	0.543137	-0.31529	1.18907		1.58461	1.15971	0.753005	0.670382	-0.249965	0.458032		1	2
APOE	ENSG00000130203		s194291		GACAAUCACUGAACGCCGAtt	UCGGCGUUCAGUGAUUGUCgc	1/4		0.165764	0.445557	-0.377804	-0.160944	-0.285474		0.155104	0.550995	-0.718962	-0.346617	-0.383366	0.418721															0	0
APOE	ENSG00000130203		s445491	x	GCUGGCCCAGCCCGCCCUAtt	UAGGGCGGGCUGGGCCAGCcc	1/4															0.684612	0.854735	-0.678393	-0.178348	0.180428		0.303758	0.767191	-0.307198	0.22413	-0.000670535	0.290538		0	0
APOE	ENSG00000130203		s445492	x	GUGGACCCUAGUUUAAUAAtt	UUAUUAAACUAGGGUCCACcc	1/4															0.575383	0.819467	-1.43207	-0.00928468	-0.343541		0.597145	0.640618	-0.235113	-0.434247	0.451202	-0.545153		0	0
AR	ENSG00000169083		s1538		GCCCAUUGACUAUUACUUUtt	AAAGUAAUAGUCAAUGGGCaa	5/6		0.449021	0.501625	-0.0237503	-0.435247	0.0725727		-0.0775684	0.0559914	-0.22457	0.199686	0.352418	-0.412464															0	0
AR	ENSG00000169083		s1539		GGAACUCGAUCGUAUCAUUtt	AAUGAUACGAUCGAGUUCCtt	3/6		0.0940809	0.147852	-0.279931	-0.0897517	-0.16474		0.642414	-0.256727	0.998477	-0.0876536	-0.393445	0.307796															0	0
AR	ENSG00000169083		s1540		CCUGAUCUGUGGAGAUGAAtt	UUCAUCUCCACAGAUCAGGca	5/6		0.299781	0.431806	-0.606273	-0.00933596	-0.246629		0.411195	-0.305422	0.573169	0.416327	0.188254	0.249565															0	0
ATG4C	ENSG00000125703		s39706		CAACUAAUAGAAUAUGGAAtt	UUCCAUAUUCUAUUAGUUGat	3/6		0.740211	1.09564	-0.703128	-0.165174	-0.209005		0.360645	0.95847	-1.36743	-0.396313	0.346042	-0.0885758															0	0
ATG4C	ENSG00000125703		s39707		CAUGACUUCUGAUAAUGCAtt	UGCAUUAUCAGAAGUCAUGga	4/6		0.130539	0.239467	-0.403698	-0.266479	0.03675		0.389213	0.454602	-0.544762	0.0551846	-0.511969	0.396011															0	0
ATG4C	ENSG00000125703		s39708		CCAACACCGACUACUUAGAtt	UCUAAGUAGUCGGUGUUGGtt	4/6		0.26145	0.369688	-0.742957	-0.130262	0.0377598		0.748345	0.314367	0.53092	0.0240005	-0.153345	0.138466															0	0
ATP13A1	ENSG00000105726		s32748		GACCAAAGAUGAGAAAGUAtt	UACUUUCUCAUCUUUGGUCag	2/3															0.787905	0.618751	0.601734	-0.630563	-0.271115		0.362003	0.162485	0.321533	0.604199	-0.147737	0.334292		0	0
ATP13A1	ENSG00000105726		s32749		GGAUUGAAGGUACCAAGGAtt	UCCUUGGUACCUUCAAUCCat	2/3															0.43383	0.510956	-0.509484	-0.339471	0.0919812		1.56653	1.35189	0.683841	0.0378131	0.335436	-0.363735		0	1
ATP13A1	ENSG00000105726		s445493	x	GCUGUACAGUCUCGCCCUUtt	AAGGGCGAGACUGUACAGCcu	2/3															0.572594	0.581065	-0.374805	0.148042	0.654078		0.643188	0.238625	0.127046	0.487319	-0.394149	0.321075		0	0
ATP13A1	ENSG00000105726		s445494	x	GGCAGUGCUGGUACCCACUtt	AGUGGGUACCAGCACUGCCau	2/3															0.423151	0.413464	0.0652722	-0.735763	-0.54633		-0.936501	-0.627248	-1.20713	0.331724	-0.0209047	-0.10713		0	0
B3GALT4	ENSG00000235863		s16579		CUACCGCAACCUCACCCUAtt	UAGGGUGAGGUUGCGGUAGga	1/1		-0.411181	-0.294286	-0.957909	0.414183	-0.766385		-1.04774	-0.566739	-0.898388	0.180181	-0.928012	0.855768															0	0
B3GALT4	ENSG00000235863		s16580		GAUACGUCCUCAAGACGGAtt	UCCGUCUUGAGGACGUAUCgg	1/1		0.389496	0.568982	-0.10249	-0.183254	0.123793		0.962432	0.671382	0.319581	-0.645218	-1.08687	0.701856															0	0
B3GALT4	ENSG00000235863		s16581		GGUUUUGCACAGCGAGGAAtt	UUCCUCGCUGUGCAAAACCtg	1/1		-0.12622	-0.0727322	-0.236355	0.434649	-0.402287		2.20531	1.12584	1.48424	0.234676	-0.668012	1.19832															0	1
B4GALT4	ENSG00000121578		s445495	x	GCAGUGAAGCAGAGAGAUAtt	UAUCUCUCUGCUUCACUGCag	11/13															0.268327	0.331121	-0.306224	-0.304214	-0.52229		0.753102	0.252211	0.828841	-0.211428	-0.728749	0.0818712		0	0
B4GALT4	ENSG00000121578		s445496	x	GCUCAACUUGAAGCUUUCUtt	AGAAAGCUUCAAGUUGAGCuu	11/13															0.59748	0.525853	0.0442611	-0.0610096	0.449958		-0.716576	-0.136282	-1.1406	-0.679677	0.425142	-0.466443		0	0
B4GALT4	ENSG00000121578		s508		GAAUGUGGGCUAUCUAGAAtt	UUCUAGAUAGCCCACAUUCaa	4/13		-0.144223	0.0263591	-0.400057	-0.31472	-0.217634		1.89625	1.52432	0.984899	-0.657061	-0.463191	0.592267		-0.339856	-0.366912	-0.288699	-0.553683	0.129264		1.1652	1.05589	0.175064	-0.0532961	0.475801	-0.604559		0	2
B4GALT4	ENSG00000121578		s509		GGGUUGAGCUCCAAAGAAUtt	AUUCUUUGGAGCUCAACCCtg	4/13		-0.786503	-0.580779	-1.23782	0.150309	-0.800755		0.838764	0.263101	0.0667592	0.198175	-1.29746	1.75005		-0.483431	-0.498945	-1.04845	0.0475599	-0.250953		-0.285636	0.243976	-0.344069	-0.20358	-1.4089	0.954461		-1	0
B4GALT4	ENSG00000121578		s510		GAAAAACUCUGACUAAUGAtt	UCAUUAGUCAGAGUUUUUCcc	7/13		0.21808	0.469871	-0.376468	0.363585	-0.602835		-0.429304	0.0755925	-0.760632	-0.8049	0.503429	-0.64259															0	0
BAZ1B	ENSG00000009954		s17208		GAUCGAAACCAUAAUAGAUtt	AUCUAUUAUGGUUUCGAUCtg	2/2		-0.424315	-0.116659	-1.14946	0.106864	-0.543608		-0.758756	-0.00764668	-1.09684	-0.323938	0.365509	-0.782931															0	0
BAZ1B	ENSG00000009954		s17209		CCUUCGUAGUGAUCUCAUUtt	AAUGAGAUCACUACGAAGGaa	2/2		0.128298	0.247391	-0.604483	-0.0215952	-0.438807		3.14896	2.23425	1.32067	0.138965	-0.329766	0.619647		0.650359	0.77905	-0.723923	0.493853	0.126038		0.522286	0.394991	0.346499	0.317017	0.0149487	-0.0887379		0	1
BAZ1B	ENSG00000009954		s17210		CCUCAUUGCAUACUACAAAtt	UUUGUAGUAUGCAAUGAGGtg	2/2		-0.198428	0.126089	-1.19706	0.198494	-0.437705		0.883676	0.28199	0.545399	0.284654	-0.0925988	0.0771983															0	0
BAZ1B	ENSG00000009954		s445497	x	CCAUACAGAAUUGUGUAUUtt	AAUACACAAUUCUGUAUGGca	2/2															0.905205	1.05249	-0.650721	0.193678	0.329159		1.70484	1.13262	0.968517	0.00217589	0.331799	-0.281327		0	1
BAZ1B	ENSG00000009954		s445498		GGACAUUAUUCACUCUAUUtt	AAUAGAGUGAAUAAUGUCCug	2/2															0.688256	0.562522	-0.33962	-0.359746	0.221081		0.158283	0.442522	-0.375772	0.216044	0.545644	-0.193112		0	0
BAZ1B	ENSG00000009954		s445499	x	GGCGUUCCGCUCCAUGACUtt	AGUCAUGGAGCGGAACGCCac	2/2															0.672556	0.644832	-0.47702	-0.168344	0.114704		1.3913	0.975078	0.900463	0.0969749	-0.0260776	0.356212		0	1
BCAM	ENSG00000187244		s445500	x	CCUCCUAGAGGCUGUCCCUtt	AGGGACAGCCUCUAGGAGGuu	1/2															0.0591342	0.209625	-0.859039	-0.169741	-0.0467088		0.544716	0.456803	-0.0765091	0.0393287	0.128782	0.0203878		0	0
BCAM	ENSG00000187244		s445501	x	UGCAGCCCGGGCUCAGUCUtt	AGACUGAGCCCGGGCUGCAgc	2/2															0.778123	0.72206	-0.0947535	-0.509026	0.129413		0.0495084	0.260294	-0.280881	0.380931	-0.454711	0.318423		0	0
BCAM	ENSG00000187244		s8336		AGAUCACGUGGUAUCGCAAtt	UUGCGAUACCACGUGAUCUtg	2/2		0.0347667	0.0273834	-0.346041	-0.298907	0.153242		0.186834	0.342281	-0.348935	0.10987	-0.138812	0.361234															0	0
BCAM	ENSG00000187244		s8337		CCGUAGAGAUGAACCCAGAtt	UCUGGGUUCAUCUCUACGGgc	2/2		0.283067	0.335218	-0.169368	-0.397457	0.0703333		-0.877795	-0.772973	-0.398691	-0.679259	-0.499195	0.0666064															0	0
BCAM	ENSG00000187244		s8338		CGACCAUUAUAUGCUGGAAtt	UUCCAGCAUAUAAUGGUCGtg	2/2		0.664469	0.818799	-0.0846929	-0.112633	-0.320504		1.53116	0.334634	2.00808	0.716416	-0.352475	0.97448		0.995779	0.999255	0.198424	-0.242965	0.50876		0.905962	0.463059	0.917502	-0.0606003	-0.190936	0.281126		0	0
BCL3	ENSG00000069399		s1926		CGACAUCUACAACAACCUAtt	UAGGUUGUUGUAGAUGUCGag	3/3		0.434027	0.800541	-0.691143	0.384097	-0.702179		1.01406	1.26122	-0.489962	0.377346	0.171106	0.0339795		0.863349	0.96169	-0.669652	0.157533	0.235942		0.497298	0.40135	-0.483364	0.204477	0.478349	-0.677704		0	0
BCL3	ENSG00000069399		s1927		ACGUGAACGCGCAAAUGUAtt	UACAUUUGCGCGUUCACGUtg	3/3		0.562197	0.634851	-0.225356	-0.0504171	-0.308872		0.49294	-0.09498	0.181995	0.86291	0.867787	0.217585		0.562435	0.433417	-0.478489	-0.0133462	-0.104294		0.476625	0.137666	0.333707	0.337764	0.350594	0.0508532		0	0
BCL3	ENSG00000069399		s1928		UCGACGCAGUGGACAUUAAtt	UUAAUGUCCACUGCGUCGAtg	3/3		0.318312	0.351101	-0.124999	-0.237662	-0.0542794		0.975662	0.362496	0.378426	-0.422599	-0.667977	0.561129															0	0
BCL3	ENSG00000069399		s445502	x	GCACAUGCACCUACCCAUAtt	UAUGGGUAGGUGCAUGUGCuu	1/3															-1.0219	-1.53084	0.367212	-0.493468	1.45933		1.31495	0.0216069	1.95082	1.64861	-0.907091	1.0057		-1	1
BCL3	ENSG00000069399		s445503	x	GGAAUGCCACCCACAUCUUtt	AAGAUGUGGGUGGCAUUCCgg	1/3															-0.0281384	-0.0129381	-0.561087	0.286981	-0.275755		0.230834	-0.0149392	0.232894	0.340413	-0.313071	0.141336		0	0
BCL7B	ENSG00000106635		s17733		GAAAAGUCAAAAUCGAACAtt	UGUUCGAUUUUGACUUUUCtt	2/2		0.127456	0.187769	-0.140281	-0.0429683	0.0147921		1.85966	1.48672	0.593997	-0.124702	0.482915	-0.330186		0.423934	0.595676	-1.01559	-0.364893	-0.423952		0.481886	0.536653	-0.108555	-0.474188	0.434049	-0.513047		0	1
BCL7B	ENSG00000106635		s17734		ACGUCCCUGAGGAUAUUUAtt	UAAAUAUCCUCAGGGACGUgt	2/2		0.557542	0.648899	-0.362681	-0.154881	-0.0391857		0.180061	0.334725	-0.721267	-0.0692909	0.454374	0.241629															0	0
BCL7B	ENSG00000106635		s228480		AGACAUUGGAGGGAAGGGAtt	UCCCUUCCCUCCAAUGUCUct	2/2		0.399243	0.506172	0.0233671	0.0440486	-0.284664		4.16424	1.78859	3.07384	0.696552	-0.950733	1.75435		1.09533	0.776179	1.19327	0.257088	0.58064		1.65674	0.828511	2.0049	0.322432	-0.149196	0.559004		1	2
BCL7B	ENSG00000106635		s445504	x	GCAGUCUCUGCUCCAGAAUtt	AUUCUGGAGCAGAGACUGCug	2/2															-0.241437	-0.124772	-2.18082	-0.336551	0.105047		-0.104764	0.215708	-0.637938	-0.729431	0.0457806	-0.269862		0	0
BCL7B	ENSG00000106635		s445505	x	GGCCCUGCCUCUAUUUAUUtt	AAUAAAUAGAGGCAGGGCCag	2/2															0.303317	0.280342	-0.714204	0.0768701	-0.0984946		1.89271	1.30097	0.659853	-0.527432	-0.584971	1.10703		0	1
BUD13	ENSG00000137656		s39455		CAGACAUUUUCGUCACGAUtt	AUCGUGACGAAAAUGUCUGtt	2/2															0.0460179	0.108885	-0.591205	0.372846	0.293029		0.95583	0.356359	0.463312	0.0927707	-0.626516	-0.0159476		0	0
BUD13	ENSG00000137656		s39456		CCAAUGGAUUUGAACAGAAtt	UUCUGUUCAAAUCCAUUGGat	2/2															0.517381	0.602557	-1.18105	-0.0362533	-0.247183		0.573238	0.173783	0.182589	-0.10727	0.29761	-0.00355145		0	0
BUD13	ENSG00000137656		s445506	x	GCGAGAUAUCCAGUGGUAAtt	UUACCACUGGAUAUCUCGCug	2/2															0.179255	-0.164931	0.432095	0.134473	0.842839		0.616692	0.3394	0.529513	-0.00282672	0.377281	0.0705591		0	0
BUD13	ENSG00000137656		s445507	x	GGCAUAGGCAGCGAGAUAUtt	AUAUCUCGCUGCCUAUGCCca	2/2															0.672812	0.61518	0.166661	0.531238	0.502802		-0.0306887	-0.0054795	-0.280842	-0.600988	0.485309	-0.190443		0	0
C12orf43	ENSG00000157895		s35069		GGUGUCGCUUGGGACCAAAtt	UUUGGUCCCAAGCGACACCtg	8/9		0.217964	0.394134	-0.501492	-0.199341	0.0695765		2.02257	1.16723	1.37026	-0.499988	-0.423427	0.797947															0	1
C12orf43	ENSG00000157895		s35070		GGCAUAAGGUGAAUGAGCAtt	UGCUCAUUCACCUUAUGCCtg	8/9		0.467274	0.546964	-0.0855156	-0.588367	0.251965		2.17594	1.29707	1.24665	0.94821	-0.109385	0.652815															0	1
C12orf43	ENSG00000157895		s35071		GGAUGAUGGUUUCCGCCUUtt	AAGGCGGAAACCAUCAUCCtc	7/9		0.44234	0.50738	-0.177076	-0.279663	-0.489189		2.34122	1.90564	1.26484	0.0972157	0.180268	0.214973															0	1
CBLC	ENSG00000142273		s24223		GGGAGGCCGUGAGUAUCUAtt	UAGAUACUCACGGCCUCCCag	2/2															1.14641	0.841934	0.720772	-0.390015	1.29718		1.12912	0.725265	0.949518	0.579399	0.0154409	0.493068		1	1
CBLC	ENSG00000142273		s24224		CCUAUGAUGAGGUCCAAGAtt	UCUUGGACCUCAUCAUAGGtg	2/2															1.15238	1.38116	-0.796996	-0.266149	0.0264146		0.201879	0.520353	-0.480939	-0.264136	0.485918	-0.520555		1	0
CBLC	ENSG00000142273		s445508	x	ACCGGUCCUUCCCGGCACAtt	UGUGCCGGGAAGGACCGGUgc	2/2															0.28138	0.391787	-0.686157	0.316159	0.025131		2.64857	2.29265	0.662294	-0.417218	0.20229	-0.360181		0	1
CBLC	ENSG00000142273		s445509	x	GGCACCCAGAUGUGCUGCUtt	AGCAGCACAUCUGGGUGCCcu	2/2															0.121613	0.178916	-0.339329	0.431915	-0.33129		-0.384774	-0.152891	-0.732062	-0.713088	-0.690342	0.30535		0	0
CDH13	ENSG00000140945		s2804		GCAAGGUAGUCGAUAGUGAtt	UCACUAUCGACUACCUUGCca	2/10		0.257263	0.441545	-0.443222	-0.313759	-0.112074		-0.350266	-0.149462	0.0995327	-1.22431	0.578187	-0.880371															0	0
CDH13	ENSG00000140945		s2805		CUGUGGGAGUUAUUGUCAAtt	UUGACAAUAACUCCCACAGct	6/10		-0.0568695	-0.237591	0.206442	-0.231353	0.323706		-0.0185613	-0.349931	0.10918	0.229268	-0.357089	1.11301															0	0
CDH13	ENSG00000140945		s2806		GGAUCUUCACCCGAAUACAtt	UGUAUUCGGGUGAAGAUCCtt	6/10		0.423392	0.599893	-0.651839	0.0192622	-0.149738		1.27906	0.252144	0.753231	0.34891	-1.0213	0.957116															0	0
CDKN2A	ENSG00000147889		s216		CUACCGUAAAUGUCCAUUUtt	AAAUGGACAUUUACGGUAGtg	3/4		-0.0139944	0.148156	-1.3304	-0.0746757	-0.605255		0.570064	-0.586186	0.968156	0.399279	-0.8234	0.736626															0	0
CDKN2A	ENSG00000147889		s217		CCGUAAAUGUCCAUUUAUAtt	UAUAAAUGGACAUUUACGGta	3/4		0.639104	0.875168	-0.321867	-0.101451	-0.363208		1.32958	1.05086	0.284322	0.182164	0.110589	0.49832															0	0
CDKN2A	ENSG00000147889		s218		UGUCCUGCCUUUUAACGUAtt	UACGUUAAAAGGCAGGACAtt	3/4		0.222357	0.537176	-0.731974	0.259517	-0.683925		0.607175	0.596948	-0.244682	-0.461268	0.27366	0.252039															0	0
CDKN2B	ENSG00000147883		s2843		GGAUUUCCAGGGAUAUUUAtt	UAAAUAUCCCUGGAAAUCCgc	1/3		0.166116	0.313758	-0.747699	0.189181	-0.348788		-0.476607	-0.517413	-0.709296	-0.551855	0.352014	0.848698															0	0
CDKN2B	ENSG00000147883		s2844		CACUCACCAUGAAGCGAAAtt	UUUCGCUUCAUGGUGAGUGtc	1/3		0.0288888	0.133545	-0.568454	0.429507	-0.385425		1.20754	1.10123	0.27419	-1.09483	-0.00872134	0.897581															0	0
CDKN2B	ENSG00000147883		s2845		GAGUUAUGGUGAACCCACAtt	UGUGGGUUCACCAUAACUCct	1/3		0.19881	0.432337	-0.423842	0.0348392	-0.173912		-0.477943	-0.324822	-1.05652	-0.0323575	-0.469586	1.05883															0	0
CEACAM16	ENSG00000213892		s226429		GUAUUGCGAAGAACACCAAtt	UUGGUGUUCUUCGCAAUACat	2/2															0.380561	0.361729	-0.691748	-0.118898	0.55474		0.0839375	0.597777	-0.624476	-0.811033	-0.299412	0.757921		0	0
CEACAM16	ENSG00000213892		s445510	x	GAAGAGCUCUUCGCACCAUtt	AUGGUGCGAAGAGCUCUUCuc	1/2															-0.2864	-0.215264	-1.82661	0.0376189	-0.488853		0.584055	0.664723	0.217325	-0.446509	-0.310199	0.0543699		0	0
CEACAM16	ENSG00000213892		s445511	x	GCCCUCUGAGUGGGAACCAtt	UGGUUCCCACUCAGAGGGCga	1/2															0.504847	0.485953	-0.170759	0.335217	0.251741		0.409865	0.320656	-0.107977	-0.548819	0.627898	-0.500671		0	0
CEACAM16	ENSG00000213892		s52170		CCAUCAACCUGACCGUGUAtt	UACACGGUCAGGUUGAUGGgc	2/2															-0.0428607	-0.264252	-0.032609	-0.462789	0.660785		0.646708	0.296317	0.637716	0.501748	-0.122617	0.701616		0	0
CELSR2	ENSG00000143126		s445512	x	GCAGGCCAGUCAUGUGUUAtt	UAACACAUGACUGGCCUGCcc	1/1															0.499232	0.596123	-0.607975	-0.127606	0.547086		0.889459	-0.0608316	0.907784	0.239226	-0.107542	0.399422		0	0
CELSR2	ENSG00000143126		s445513	x	GCUCCUGUCUUGUGCUUUAtt	UAAAGCACAAGACAGGAGCag	1/1															0.122317	0.23513	-0.763022	-0.0326602	-0.154507		-0.88938	-0.796283	-0.428073	-0.22486	-0.147397	0.0284201		0	0
CELSR2	ENSG00000143126		s4525		CCAAUGCCCAGAUUAUGUAtt	UACAUAAUCUGGGCAUUGGtg	1/1		0.410398	0.728999	-1.04951	-0.0461675	-0.332041		-0.0193114	-0.222486	0.372998	-0.168355	0.643113	-0.3912															0	0
CELSR2	ENSG00000143126		s4526		GACCCAGACUGCAACAAGAtt	UCUUGUUGCAGUCUGGGUCaa	1/1		0.664734	0.530668	0.14355	-0.0795265	-0.0711237		0.775723	-0.125625	1.28815	-0.496709	-0.0586416	0.489888		0.871364	0.649359	0.466178	-0.329228	0.571866		1.697	0.622664	1.98863	0.0808905	-0.240971	0.488413		0	1
CELSR2	ENSG00000143126		s4527		CCAUGACCCUGAUAUCUCAtt	UGAGAUAUCAGGGUCAUGGgc	1/1		0.10231	0.252808	-0.396337	-0.493928	0.224323		1.08902	0.919286	0.04439	-0.394992	0.20088	0.285789		0.609531	0.535707	-0.508653	-0.384928	0.589114		-0.239057	-0.0607027	-0.118848	0.19781	-1.00521	0.124806		0	0
CETP	ENSG00000087237		s2933		GGACAGAUCUGCAAAGAGAtt	UCUCUUUGCAGAUCUGUCCct	3/3		0.537567	0.751401	-0.353002	-0.420717	-0.622269		2.88159	1.56366	2.48378	-0.986141	-0.412148	-0.882969															0	1
CETP	ENSG00000087237		s2934		GGCCUCCUAUUCUAAGAAAtt	UUUCUUAGAAUAGGAGGCCtg	3/3		0.0895899	0.15205	-0.414344	0.123988	-0.833999		2.7818	2.76096	0.24118	-0.694871	0.352227	-0.0396954															0	1
CETP	ENSG00000087237		s2935		GGGUAUUGAUCAGUCCAUUtt	AAUGGACUGAUCAAUACCCag	3/3		0.668975	0.831517	-0.470926	-0.303792	0.0683327		2.01358	1.4664	1.01769	-1.27495	-1.04949	1.72435															0	1
CIDEA	ENSG00000176194		s3079		GCAAGACUCUGGAUGCCCUtt	AGGGCAUCCAGAGUCUUGCtg	1/1		0.259141	0.437731	-0.696366	0.0110427	-0.248229		-0.0571319	-0.855026	0.467469	0.29308	-0.499407	0.860212															0	0
CIDEA	ENSG00000176194		s3080		ACAUUUAUGGGAUCACAGAtt	UCUGUGAUCCCAUAAAUGUca	1/1		0.579253	0.517887	0.509385	-0.279353	0.286376		2.29091	2.02239	0.0428855	-0.0076221	-0.367207	1.20823															0	1
CIDEA	ENSG00000176194		s3081		CUACCGGACUGGUCACUCUtt	AGAGUGACCAGUCCGGUAGcg	1/1		0.0645613	0.0340423	-0.124536	0.121611	-0.17737		1.90478	1.28682	0.988015	0.649629	-0.69758	0.903189															0	1
CILP2	ENSG00000160161		s445514	x	CCCAGAGCAUCCGAUGGUAtt	UACCAUCGGAUGCUCUGGGuu	1/1															0.00198046	-0.0926456	0.97297	-0.223335	0.758347		-0.539157	-0.551044	-0.129895	0.167409	0.430435	-0.450995		0	0
CILP2	ENSG00000160161		s445515	x	GCAUCCGAUGGUAGAAACAtt	UGUUUCUACCAUCGGAUGCuc	1/1															0.974814	1.12912	-0.56755	0.00993787	-0.0353636		1.02247	1.11531	-0.0541897	-0.766904	0.15914	0.0217121		0	0
CILP2	ENSG00000160161		s45126		UGGGCGAGCUGGAAGAUGAtt	UCAUCUUCCAGCUCGCCCAgg	1/1															-0.0985814	-0.47302	-0.0288857	-0.280426	0.619556		-1.13749	-0.902627	-0.475821	-0.581317	-1.21426	1.22159		0	-1
CILP2	ENSG00000160161		s45127		GAGCAUCCGAUGGUAGAAAtt	UUUCUACCAUCGGAUGCUCtg	1/1															0.509841	0.742481	-0.854976	0.196765	-0.5904		0.628059	0.613075	0.0956323	-0.355025	0.523633	-0.850303		0	0
CLPTM1	ENSG00000104853		s3185		GCGCAGACGAUUUCAGAAAtt	UUUCUGAAAUCGUCUGCGCtt	4/4		0.474744	0.744783	-0.632042	-0.104211	-0.443006		2.03438	1.54564	0.611662	-0.560837	0.255433	0.712674		0.412639	0.63463	-0.875141	-0.110911	-0.319406		0.535061	0.219973	0.390397	0.0204962	0.198235	0.263868		0	1
CLPTM1	ENSG00000104853		s3186		GGAUGAUCAACAAAUACAAtt	UUGUAUUUGUUGAUCAUCCgg	4/4		-0.242016	-0.286528	-0.544156	-0.0899612	0.310563		-1.59292	-1.18572	-1.21146	0.0675568	-0.335196	0.0228678		-0.174017	-0.270111	-0.377239	-0.196244	0.705197		-0.520906	-0.218809	-1.35764	0.397607	-1.72456	0.777284		0	-1
CLPTM1	ENSG00000104853		s3187		CCAUCUACAUCCACGUUUAtt	UAAACGUGGAUGUAGAUGGag	4/4		0.137814	0.092004	-0.228951	0.122978	0.0933142		1.70497	1.01032	0.503863	0.144849	-0.909616	2.04367															0	1
CLPTM1	ENSG00000104853		s445516	x	CCCUCUGUCCCUCUGUGUUtt	AACACAGAGGGACAGAGGGac	4/4															-0.552545	-0.531699	-1.45027	-0.370779	-1.16499		1.14756	0.447027	1.72293	0.192185	-0.381629	-0.0374909		0	1
CLPTM1	ENSG00000104853		s445517	x	GCCCUUUCCCUGGACAGAUtt	AUCUGUCCAGGGAAAGGGCga	3/4															1.05282	1.04884	-0.363526	-0.214611	0.239755		1.04841	0.363895	1.09007	-0.176745	-0.0805528	0.268354		1	0
CR1L	ENSG00000197721		s3474		GCCGCACAAGUGAACCUCAtt	UGAGGUUCACUUGUGCGGCgg	1/2		0.137485	0.149041	-0.285205	-0.0881972	-0.266825		1.32908	0.577177	0.499796	0.470252	-0.806516	-0.318934															0	0
CR1L	ENSG00000197721		s3475		GCAACACUGUCAUUUGGGAtt	UCCCAAAUGACAGUGUUGCct	2/2		0.389053	0.548517	-0.378816	-0.379235	0.129065		0.406679	0.0574461	0.340044	0.220712	-0.14622	0.584319															0	0
CR1L	ENSG00000197721		s3476		GGACAAGUGCAAACGUAAAtt	UUUACGUUUGCACUUGUCCtt	2/2		0.478884	0.757387	-0.463625	0.360671	-0.64474		1.80136	1.61929	-0.1786	0.231897	0.619914	-0.390747															0	1
CTCF	ENSG00000102974		s20966		CAUUCGCUCUCAUACUGGAtt	UCCAGUAUGAGAGCGAAUGtg	2/2		0.656253	0.879045	-0.360683	-0.304499	-0.132404		0.649273	0.113013	0.245547	0.186527	0.0176295	0.963784															0	0
CTCF	ENSG00000102974		s20967		GGACGAUACCCAGAUUAUAtt	UAUAAUCUGGGUAUCGUCCac	1/2		0.349399	0.462195	-0.374014	0.108066	0.154524		-0.700451	-0.783817	-0.799883	0.0517053	0.283468	0.589446															0	0
CTCF	ENSG00000102974		s20968		GCUUUGCAGUUACACGUGUtt	ACACGUGUAACUGCAAAGCtc	1/2		-0.347126	-0.193611	-1.12305	0.38553	-0.222102		-0.689975	-0.102333	-0.897442	0.657939	0.362846	0.716547															0	0
CXCL12	ENSG00000107562		s12644		CCAUGCCGAUUCUUCGAAAtt	UUUCGAAGAAUCGGCAUGGgc	6/6		0.486614	0.668005	-0.717839	-0.277173	-0.109563		3.35174	2.34707	1.79411	-0.678262	-0.036507	0.233187		0.309883	0.474408	-0.710275	-0.178372	0.0758459		1.30537	1.22098	0.662443	-0.272373	-0.0175636	-0.243035		0	2
CXCL12	ENSG00000107562		s12645		ACAGACAAGUGUGCAUUGAtt	UCAAUGCACACUUGUCUGUtg	5/6		-0.106388	0.16873	-1.34893	0.335432	-0.782492		0.287196	-0.13652	0.237504	0.854703	-0.0365553	0.398391															0	0
CXCL12	ENSG00000107562		s226988		AAAUUCUCAACACUCCAAAtt	UUUGGAGUGUUGAGAAUUUtg	5/6		0.80113	1.01507	-0.0680413	-0.0397488	-0.0201895		2.20981	1.62258	0.858633	-0.38621	0.393737	-0.141865		0.680093	0.90895	-0.835093	-0.0128605	-0.225829		0.665823	1.13674	-0.528329	-0.412379	-0.243622	-0.119429		0	1
CXCL12	ENSG00000107562		s445518	x	CCAUGGAGGCACUAACAAAtt	UUUGUUAGUGCCUCCAUGGca	2/6															1.34387	1.36127	0.0977581	-0.377098	0.689265		0.640126	0.490755	0.302018	-0.258743	0.145696	-0.0389646		1	0
CXCL12	ENSG00000107562		s445519	x	GCCUCUGAAGCCUAUGUAUtt	AUACAUAGGCUUCAGAGGCaa	2/6															-0.209336	-0.379377	0.734738	-0.159706	0.217174		-1.97569	-1.58193	-2.04041	0.311828	-0.0935707	-0.000969927		0	-1
DNAH11	ENSG00000105877		s16573		CGAAGUUCACUAUCGAACAtt	UGUUCGAUAGUGAACUUCGta	1/2		0.0280076	0.176403	-0.373086	0.512396	-0.540705		0.0501948	0.882281	-1.19136	-1.36369	0.844967	0.00622748															0	0
DNAH11	ENSG00000105877		s16574		GGUGCGUCAUUCUAUAACAtt	UGUUAUAGAAUGACGCACCgt	1/2		0.668443	0.982225	-0.399165	-0.258716	-0.257826		0.485202	0.777888	-0.163294	-0.716852	0.134238	-0.241743															0	0
DNAH11	ENSG00000105877		s16575		GGCUAUAAUGCACGACUUAtt	UAAGUCGUGCAUUAUAGCCtg	1/2		0.433842	0.688901	-0.494576	0.41767	-0.656822		3.52019	2.55302	2.07584	0.236176	-0.330936	1.64093															0	1
DNAJC30	ENSG00000176410		s38795		GCCUAGGAGCGAGGACUUAtt	UAAGUCCUCGCUCCUAGGCcc	2/2															0.729449	0.751707	-0.161157	0.390156	0.393929		0.867036	0.654792	0.413386	-0.212843	0.0832179	-0.257281		0	0
DNAJC30	ENSG00000176410		s38796		ACCGCACGAUGUUCAACUUtt	AAGUUGAACAUCGUGCGGUtg	1/2															0.250046	0.4342	-0.9514	0.0723541	-0.302945		0.412722	0.115671	0.297607	0.233431	0.0296945	-0.261113		0	0
DNAJC30	ENSG00000176410		s445520	x	CACCGCCUGCCGAAUCAAUtt	AUUGAUUCGGCAGGCGGUGca	1/2															0.325404	0.0921432	0.170655	-0.390054	0.849814		1.42689	0.736898	0.982616	0.208698	-0.206324	0.664567		0	1
DNAJC30	ENSG00000176410		s445521	x	CCAUUGAUAGUCUACCUUUtt	AAAGGUAGACUAUCAAUGGcc	1/2															0.646023	0.590059	-0.0549165	-0.185949	0.842792		1.83635	1.29227	1.19893	0.287906	-0.780938	0.427543		0	1
DOCK7	ENSG00000116641		s224997		GGCAUGAAAUGGGUAGAUAtt	UAUCUACCCAUUUCAUGCCag	3/6		0.0718419	0.289175	-0.860961	-0.0581095	-0.355269		2.66728	1.99006	1.07208	-0.63279	-1.57105	0.338646															0	1
DOCK7	ENSG00000116641		s39994		GGAUCGAAGUUGUAAUCGUtt	ACGAUUACAACUUCGAUCCat	4/6		0.268615	0.489609	-0.789244	-0.218208	-0.255981		1.39204	1.71343	-0.473231	-0.303559	0.289873	0.10195															0	0
DOCK7	ENSG00000116641		s39995		GCUUGUAACUUGACGAGCUtt	AGCUCGUCAAGUUACAAGCat	4/6		0.195738	0.297812	-0.377102	0.134784	-0.250404		1.37362	1.17815	-0.189596	0.342479	0.513486	-0.197332															0	0
F5	ENSG00000198734		s445530	x	GCUCAUUGCAGCUGGGACAtt	UGUCCCAGCUGCAAUGAGCuc	2/3															0.586725	0.63818	-0.504258	0.102098	0.372045		1.83413	1.22779	1.33694	-0.0522336	-0.00599602	-0.0673665		0	1
F5	ENSG00000198734		s445531	x	GCUGCCGUUUGCAAGAACUtt	AGUUCUUGCAAACGGCAGCag	2/3															0.761307	0.641916	-0.110873	-0.23837	0.457121		3.15696	2.59729	2.05599	0.158101	-0.786457	0.191718		0	1
F5	ENSG00000198734		s4934		CCUCACUUCCUGACCAUAAtt	UUAUGGUCAGGAAGUGAGGct	2/3															0.374616	0.396172	-0.469354	-0.0301296	0.0538337		2.6625	2.72931	0.910703	-1.19883	-0.0818907	0.29786		0	1
F5	ENSG00000198734		s4935		CAUGCUCCUUUAUCUCCGAtt	UCGGAGAUAAAGGAGCAUGgt	2/3															-0.380404	-0.590507	0.160996	-0.630543	0.433639		3.5382	2.40729	2.72619	-0.202176	-0.388032	0.445835		0	1
FADS1	ENSG00000149485		s8206		CCAUAUUCCCAUGCACAUUtt	AAUGUGCAUGGGAAUAUGGtt	7/19		0.284459	0.311559	-0.489842	-0.282367	0.186371		0.761545	1.191	0.22876	0.00435629	0.0406103	-0.561711															0	0
FADS1	ENSG00000149485		s8207		ACAUCAUCCACUCACUAAAtt	UUUAGUGAGUGGAUGAUGUcg	7/19		0.519027	0.720524	-0.146077	-0.0919473	-0.0260328		0.865513	0.992626	-0.0196737	-0.43482	-0.315345	1.04225															0	0
FADS1	ENSG00000149485		s8208		GGCUAGUGAUCGACCGUAAtt	UUACGGUCGAUCACUAGCCac	2/19		-0.21654	-0.115037	-0.297907	-0.121092	-0.0786594		0.741803	0.796792	0.0986039	-0.268339	-0.247354	0.739413															0	0
FADS2	ENSG00000134824		s18023		ACAUCGUCAUGGAGAUUGAtt	UCAAUCUCCAUGACGAUGUga	5/10		0.192682	0.189301	0.0610288	0.0593211	0.0816827		1.9303	1.22772	1.3739	-0.297958	0.247995	0.751103															0	1
FADS2	ENSG00000134824		s18024		CACGAAUACUUCUUCCUGAtt	UCAGGAAGAAGUAUUCGUGct	6/10		0.263142	0.447635	-0.704343	-0.0288787	-0.0422586		2.33393	1.19254	1.15357	-0.754602	-1.67603	2.29909															0	1
FADS2	ENSG00000134824		s18025		CCAUGAUCGUCCAUAAGAAtt	UUCUUAUGGACGAUCAUGGtc	6/10		0.598243	0.613297	0.34686	0.0465132	0.338707		0.851737	0.308821	0.556441	-0.160291	-0.0717698	0.850454															0	0
FADS3	ENSG00000221968		s8212		GAAGAAACGCAGAUACCUAtt	UAGGUAUCUGCGUUUCUUCtt	7/8		0.690063	0.756284	-0.067954	-0.114625	0.210369		1.61311	1.073	0.929538	0.287876	0.376916	0.223225															0	0
FADS3	ENSG00000221968		s8214		GCUACGAAGUGAAGCCCUUtt	AAGGGCUUCACUUCGUAGCtg	6/8		0.337376	0.684823	-0.916284	0.228525	-1.21956		0.911257	-1.23968	2.23174	1.15208	-0.933374	1.38227															0	0
FAM174A	ENSG00000174132		s226341		CCCUAGACCACGGACAUUAtt	UAAUGUCCGUGGUCUAGGGtc	1/1		-0.124035	-0.166892	-0.577749	0.00950786	-0.309587		1.49695	0.57552	0.276049	0.137048	0.468739	1.22488															0	0
FAM174A	ENSG00000174132		s226342		CCGAAAGACUAGGAGAUAUtt	AUAUCUCCUAGUCUUUCGGtt	1/1		0.198188	0.14139	-0.0386197	-0.184126	-0.0520739		-1.59867	-1.76005	-0.774061	0.946253	0.11531	1.42356		0.713689	0.413911	0.922683	-0.561597	0.826225		-0.689244	-0.552466	-0.46645	0.408148	0.435582	-0.205273		0	-1
FAM174A	ENSG00000174132		s445532	x	CCGCGCCUAUGGUCCCUCUtt	AGAGGGACCAUAGGCGCGGug	1/1															-1.6915	-1.45559	-2.27715	-0.405768	-0.365716		1.56919	0.927515	1.58673	0.912421	-0.711333	0.44258		-1	1
FAM174A	ENSG00000174132		s445533	x	GCGUUUGGUCACCUCUGCUtt	AGCAGAGGUGACCAAACGCca	1/1															0.441863	0.543856	-0.864946	0.43902	0.0541994		1.2088	0.867557	0.383539	0.366313	-0.304578	0.408548		0	1
FAM174A	ENSG00000174132		s51157		GGCUUGAGACGGACGAUCAtt	UGAUCGUCCGUCUCAAGCCcg	1/1		0.590734	1.00911	-0.829169	-0.336673	-0.271108		1.49894	1.36656	0.0982029	-0.824907	0.334002	-0.482225		0.571949	0.740654	-0.341377	-0.527349	0.0793574		0.209734	0.701981	-0.741348	-0.89199	0.37859	-0.353156		0	0
FOLH1	ENSG00000086205		s445534	x	GCAGUAGAGCAGCAGCACAtt	UGUGCUGCUGCUCUACUGCgc	5/7															0.431119	0.48652	-0.510743	0.161057	0.338147		2.08028	1.29064	2.47197	0.623887	-0.762038	0.797157		0	1
FOLH1	ENSG00000086205		s445535	x	GCGAGGCAUUAGUGAGAUUtt	AAUCUCACUAAUGCCUCGCuu	5/7															0.265051	0.501169	-1.335	-0.292969	-0.673816		0.294856	0.29056	-0.0596814	-0.291356	-0.121669	-0.0340313		0	0
FOLH1	ENSG00000086205		s5327		GGCGAUCUAGUGUAUGUUAtt	UAACAUACACUAGAUCGCCct	6/7		0.854109	0.965133	0.0676378	-0.325465	0.333409		2.43022	1.83387	1.07853	-0.61868	-0.303734	1.09452		1.04939	0.996883	-0.261677	-0.0869393	0.832259		0.941794	1.06941	0.632648	0.00921507	0.0988927	0.369471		2	1
FOLH1	ENSG00000086205		s5328		GCUACUAACAUUACUCCAAtt	UUGGAGUAAUGUUAGUAGCtt	7/7		0.972781	1.04099	-0.038019	-0.0768022	0.00446845		2.67719	2.05382	1.22577	-0.729506	0.0753606	0.505713		1.2816	1.44144	-0.751383	-0.541611	0.464444		0.481091	0.143729	0.453376	0.38201	0.1528	0.166646		2	1
FOLH1	ENSG00000086205		s5329		CUGUUGAGCUAGCACAUUAtt	UAAUGUGCUAGCUCAACAGaa	6/7		0.135161	0.244716	-0.680746	-0.106406	0.00636031		1.09778	0.682529	0.534157	-0.791439	-0.89415	1.06077															0	0
FZD9	ENSG00000188763		s15847		CCUGCGUCAUCGUUUGCUAtt	UAGCAAACGAUGACGCAGGtg	1/1		0.406219	0.543942	-0.462216	-0.0792535	-0.180811		-1.36128	-1.47694	0.313112	-0.823097	-0.716657	0.247022		0.389766	0.563381	-0.505633	-0.395442	-0.208463		0.834103	1.04028	0.0240538	-0.0360671	-0.013952	-0.150918		0	-1
FZD9	ENSG00000188763		s15848		UGGUCUUGCACAUGACUAAtt	UUAGUCAUGUGCAAGACCAcg	1/1		0.430288	0.521265	-0.544836	-0.180787	-0.250878		2.04643	1.30687	0.936015	0.506449	-0.49693	0.534071		0.350044	0.420344	-0.311739	-0.143338	0.364885		0.993514	0.84073	0.280619	-0.184219	-0.113792	0.455391		0	1
FZD9	ENSG00000188763		s15849		CGUUUGCUAUGUCUACGAAtt	UUCGUAGACAUAGCAAACGat	1/1		0.160251	0.220121	-0.427525	-0.068536	-0.103107		1.35812	1.44316	-0.147832	-0.180381	0.654449	-0.575485															0	0
FZD9	ENSG00000188763		s445536	x	CCAGCCGGAGUUUAUUUAAtt	UUAAAUAAACUCCGGCUGGac	1/1															0.914938	1.05464	-0.541119	-0.166566	-0.079041		0.277054	0.217561	-0.0982889	0.106763	-0.0617885	0.413583		0	0
FZD9	ENSG00000188763		s445537	x	GCAGCUGCCCAGCUGUCAAtt	UUGACAGCUGGGCAGCUGCua	1/1															0.298793	0.560986	-0.722164	-0.243625	-0.184114		1.13855	1.2904	-0.140507	-0.761178	0.422071	-0.601346		0	1
GALNT2	ENSG00000143641		s5554		GGCUGUUUGUGAUGGAUAAtt	UUAUCCAUCACAAACAGCCca	3/4		0.603347	0.83096	-0.319172	0.318585	-0.255985		0.352529	0.929058	-1.35659	-0.458637	0.676172	0.0328998															0	0
GALNT2	ENSG00000143641		s5555		GAUUGGAACUUGGUAUUCAtt	UGAAUACCAAGUUCCAAUCaa	4/4		-0.251492	-0.00466428	-1.41054	-0.0712916	-0.459817		0.705138	-0.03494	0.196342	0.145446	-0.670715	1.33744															0	0
GALNT2	ENSG00000143641		s5556		GCAAGCCUUUCAAAUGGUAtt	UACCAUUUGAAAGGCUUGCag	4/4		0.0314397	-0.0614379	0.0423648	-0.254701	0.38378		-1.05577	-0.668106	-0.952373	0.0721892	-0.00328232	-0.00127365															0	0
GATAD2A	ENSG00000167491		s224320		CGUUCAGUCCGUCACCCAAtt	UUGGGUGACGGACUGAACGtg	7/13		-0.209044	-0.108786	-0.396633	-0.465172	-0.227172		-2.64412	-2.41343	-0.852022	1.34168	-0.733183	0.829472		-0.131063	-0.203833	0.0904767	-0.539271	0.113299		-0.691073	-0.591176	-0.437251	0.156699	-0.0665591	0.465079		0	-1
GATAD2A	ENSG00000167491		s29501		GCAAAACUCGUGUUGUUGAtt	UCAACAACACGAGUUUUGCtt	7/13		0.291381	0.494484	-0.389854	-0.177648	-0.19676		1.62575	1.7952	-0.00279486	-0.134453	0.578176	-0.17752															0	0
GATAD2A	ENSG00000167491		s29503		AACUCGUGUUGUUGAAAAAtt	UUUUUCAACAACACGAGUUtt	7/13		0.719938	0.869711	-0.143994	-0.406127	0.223128		1.30868	0.764669	0.890037	-0.264064	0.178184	-0.0875492		0.90842	1.02228	-0.394872	-0.29725	0.0755604		0.261847	0.487763	-0.299789	-0.167158	0.405861	-0.0838636		0	0
GATAD2A	ENSG00000167491		s445538	x	CCGUGGGCUUUCUUCCUUUtt	AAAGGAAGAAAGCCCACGGga	6/13															-0.614384	-0.664751	-0.698321	-0.501928	0.618949		1.07975	0.789514	0.814877	-0.0958304	-0.13982	0.64678		-1	1
GATAD2A	ENSG00000167491		s445539	x	GCAGAGGCAAGACCUCAAUtt	AUUGAGGUCUUGCCUCUGCag	7/13															0.930868	0.656497	0.589757	-0.27968	1.05902		0.0315958	-0.128199	-0.520362	0.454507	-0.458294	0.646239		0	0
GCKR	ENSG00000084734		s5651		CCCUGUUAUUAGCAGCCCAtt	UGGGCUGCUAAUAACAGGGtt	2/4		0.134166	0.299001	-0.507138	0.288397	-0.300465		-0.117806	0.215832	-0.342872	-0.233472	-0.231909	0.528794															0	0
GCKR	ENSG00000084734		s5652		GGCAUUGCAGCAUCUCAAAtt	UUUGAGAUGCUGCAAUGCCct	2/4		0.284605	0.531196	-0.614249	0.330657	-0.691076		1.48593	1.93963	-0.470537	-0.00277715	0.474677	-0.811015															0	0
GCKR	ENSG00000084734		s5653		GAACAUUGUUCGACUGCUAtt	UAGCAGUCGAACAAUGUUCtc	3/4		0.466631	0.660397	-0.0750624	-0.239889	-0.10963		2.33425	2.69971	-0.347208	-0.917095	-0.282104	0.764038															0	1
GMIP	ENSG00000089639		s27860		GGACAACCUCGAAAUCUCAtt	UGAGAUUUCGAGGUUGUCCag	2/2															0.127949	0.00660007	0.087637	-0.00589933	0.674535		-0.256083	0.196493	-0.497928	0.0843283	0.0155461	-0.75595		0	0
GMIP	ENSG00000089639		s27861		GCACCAUGAAGAUCGCUGAtt	UCAGCGAUCUUCAUGGUGCtc	2/2															0.719717	0.745812	0.0917622	-0.141576	0.603248		1.1414	1.11807	0.269935	-0.038972	0.17607	-0.103074		0	1
GMIP	ENSG00000089639		s445540	x	CCACCACCUAGUGGCCAAAtt	UUUGGCCACUAGGUGGUGGga	2/2															0.489451	0.653681	-0.691641	0.135349	-0.079484		0.678544	0.682677	0.0918817	-0.397315	0.66397	-0.672404		0	0
GMIP	ENSG00000089639		s445541	x	GGUCCAGAGGGUUCCUAUAtt	UAUAGGAACCCUCUGGACCuc	2/2*															0.41311	0.24019	0.444131	-0.162226	0.972954		0.938425	0.592714	0.530962	-0.141648	-0.388398	0.34913		0	0
GRIN3A	ENSG00000198785		s42011		CCCUAAAUGUAUCUCGGAAtt	UUCCGAGAUACAUUUAGGGag	1/1		0.0542796	0.174173	-0.812386	0.204704	-0.618408		1.68392	0.775479	0.781339	0.256668	0.0246767	0.387357															0	0
GRIN3A	ENSG00000198785		s42012		CCAACAUCCAAGUAAGCUAtt	UAGCUUACUUGGAUGUUGGaa	1/1		0.572017	0.612649	-0.187796	-0.214183	0.352003		2.75571	0.937249	2.07627	-0.34525	-0.668344	1.42451															0	1
GRIN3A	ENSG00000198785		s42013		CCAUAGCAGUAAUGAUACAtt	UGUAUCAUUACUGCUAUGGag	1/1		0.134894	-0.109083	0.279189	-0.610358	0.308163		1.30313	0.517713	0.839306	-0.213426	-0.962399	1.23386															0	0
HAPLN4	ENSG00000187664		s445542	x	AGCGCAGUCCGGGUGCGUAtt	UACGCACCCGGACUGCGCUcc	1/1															0.153789	0.271734	-0.847778	0.387029	0.140827		0.637343	0.293768	0.539902	-0.194419	0.0723124	0.00293907		0	0
HAPLN4	ENSG00000187664		s445543	x	GCGCUUGACCACUGGUCUAtt	UAGACCAGUGGUCAAGCGCcc	1/1															-1.49013	-1.18065	-3.19177	0.131946	-2.07704		-0.261412	-0.254788	-0.491018	-0.407401	-0.730881	0.34094		-1	0
HAPLN4	ENSG00000187664		s53846		UGUGGUCCCUUACAAACUAtt	UAGUUUGUAAGGGACCACAgg	1/1		0.66056	0.889584	-0.598967	0.136342	-0.56465		2.6801	1.73595	1.13513	-0.542438	0.318272	1.0649		0.958856	0.967217	-0.512194	-0.238147	0.290054		0.644626	0.65234	-0.0899995	-0.456667	0.140823	0.465744		0	1
HAPLN4	ENSG00000187664		s53847		AGAUCCAUGUCACUAGUUAtt	UAACUAGUGACAUGGAUCUta	1/1		0.241657	0.436118	-0.688955	-0.064144	-0.342248		-0.0343141	-0.744508	-0.17844	-0.00364591	-0.528453	0.730144															0	0
HAPLN4	ENSG00000187664		s53848		AGUGCGAAGUCACCAAUGAtt	UCAUUGGUGACUUCGCACUca	1/1		-0.0615175	0.156074	-0.700129	-0.104829	-0.17137		1.84218	0.682401	1.73952	0.816403	0.25285	-0.267971		-0.150879	0.135054	-1.74065	-0.154728	-0.832824		0.428815	0.286263	0.209055	0.455305	-0.257347	-0.100911		0	1
HAVCR1	ENSG00000113249		s230290		CGACUGUUCUGACGACAAUtt	AUUGUCGUCAGAACAGUCGtt	6/6		0.371173	0.434216	-0.173546	0.254474	-0.443005		3.7019	2.13222	2.2587	0.522016	-0.655572	0.912176		0.327454	0.298339	-0.512619	0.145345	0.218628		3.48797	2.24129	2.64035	-0.12266	-0.531517	0.319774		0	2
HAVCR1	ENSG00000113249		s230291		ACAACUAAGUGUUUCAUUUtt	AAAUGAAACACUUAGUUGUtg	3/6		0.438946	0.688264	-1.1645	0.0566934	-0.533346		1.75405	2.59517	-0.829172	-1.45202	-0.244149	0.460474		0.121778	0.249923	-2.01935	-0.45528	-0.0118098		1.14516	0.893476	0.0511395	-0.124935	0.407418	-0.346367		0	2
HAVCR1	ENSG00000113249		s25632		GGAUGUCUCUUUGACCAUAtt	UAUGGUCAAAGAGACAUCCct	6/6		0.260884	0.388823	-0.172701	-0.0749844	-0.152274		-0.146838	0.218755	-0.463749	-0.173946	-0.106804	0.936672															0	0
HAVCR1	ENSG00000113249		s445544	x	GCAGAAGACUGAACAGACAtt	UGUCUGUUCAGUCUUCUGCac	5/6															0.41283	0.460324	-0.541884	-0.199884	0.295589		1.04073	0.982771	0.0140417	-0.259481	0.356031	-0.150919		0	0
HAVCR1	ENSG00000113249		s445545	x	GGUGCUCUUUGAGAGUUUAtt	UAAACUCUCAAAGAGCACCac	5/6															0.221904	0.471743	-1.77438	0.164578	-1.37908		0.269182	-0.0124026	-0.144463	-0.113386	0.267703	-0.44888		0	0
HMGCR	ENSG00000113161		s141		GGUCGAAGAUCAAUUUACAtt	UGUAAAUUGAUCUUCGACCtg	7/9		0.619567	0.748928	-0.0832058	-0.167985	-0.132847		0.859497	0.559384	0.696105	0.0516317	-0.055037	0.234667															0	0
HMGCR	ENSG00000113161		s142		CUACCUUACAGGGAUUAUAtt	UAUAAUCCCUGUAAGGUAGgt	4/9		0.403162	0.534657	-0.0316062	-0.0169379	-0.0148925		0.808648	0.579833	0.411166	0.556491	0.301209	-0.140287															0	0
HMGCR	ENSG00000113161		s143		GGUUCGCAGUGAUAAAGGAtt	UCCUUUAUCACUGCGAACCct	4/9		0.67155	0.803498	-0.290722	-0.268294	-0.151317		1.93182	0.931433	1.40006	0.464155	-0.020876	0.691885															0	1
HNF1A	ENSG00000135100		s13868		AGAGUGUGCCGGUCAUCAAtt	UUGAUGACCGGCACACUCUgt	8/12		0.402352	0.660571	-0.609493	0.00994605	-0.444851		1.73895	0.889521	0.896326	-0.300766	-0.221958	0.749196															0	1
HNF1A	ENSG00000135100		s13869		AGACUAUGCUCAUCACCGAtt	UCGGUGAUGAGCAUAGUCUgc	6/12		0.244274	0.415044	-0.368727	0.119493	-0.155183		-0.142454	0.293675	-0.772793	-0.646867	-0.0347395	0.739296															0	0
HNF1A	ENSG00000135100		s13870		GGUCCUACGUUCACCAACAtt	UGUUGGUGAACGUAGGACCca	11/12		0.525281	0.751319	-0.469613	0.0286428	-0.0994267		-0.0085017	0.185459	-0.0447922	-0.656477	0.534327	-0.555382															0	0
HNF4A	ENSG00000101076		s6696		UGAGUAUGCCUACCUCAAAtt	UUUGAGGUAGGCAUACUCAtt	6/6		0.107003	0.179807	-0.249151	0.194946	-0.421046		2.26775	2.07885	0.618999	-0.410582	0.208549	0.0963457															0	1
HNF4A	ENSG00000101076		s6697		UCAUCUUCUUUGACCCAGAtt	UCUGGGUCAAAGAAGAUGAtg	6/6		0.43436	0.41049	0.143304	0.0168196	0.173422		0.468635	-0.0350327	0.677745	-0.344103	-0.120272	0.480747															0	0
HNF4A	ENSG00000101076		s6698		GAUCAGCACUCGAAGGUCAtt	UGACCUUCGAGUGCUGAUCcg	6/6		0.328479	0.661957	-1.0437	0.0938123	-0.398276		2.45246	1.68055	1.22339	-0.437739	0.531172	0.243725															0	1
ICA1L	ENSG00000163596		s43462		ACAGGUCUUUAUCAAAGCAtt	UGCUUUGAUAAAGACCUGUtt	16/16															-0.167393	0.00801472	-0.98771	0.319212	-0.647438		0.11704	-0.0805644	-0.448672	0.332575	-0.571836	-0.0830855		0	0
ICA1L	ENSG00000163596		s43463		AGUCAGUAGUCAGAAGAAUtt	AUUCUUCUGACUACUGACUga	16/16															-0.27548	-0.0999243	-1.20414	-0.0583864	-0.119996		0.185296	0.00800105	-0.0564589	-0.288305	0.29079	-0.323397		0	0
ICA1L	ENSG00000163596		s445546	x	GCACGGUGUUUGUGAAUAUtt	AUAUUCACAAACACCGUGCuu	2/16															0.575875	0.700391	-0.773086	-0.00625535	0.0739126		0.117685	0.789035	-0.977432	-0.548921	0.544697	-0.728753		0	0
ICA1L	ENSG00000163596		s445547	x	GGAUCACCGUACGGCCGAAtt	UUCGGCCGUACGGUGAUCCgu	2/16															0.856091	0.895362	0.127889	-0.511235	0.12799		0.168354	-0.431744	0.48436	0.17	-0.838016	0.74442		0	0
KANK2	ENSG00000197256		s24823		AUGUCAACGUGCAAGAUGAtt	UCAUCUUGCACGUUGACAUct	2/2															0.822181	0.564321	-0.357887	0.115493	0.882171		-0.569918	-0.293878	-0.937959	-0.476991	-0.360895	0.172827		0	0
KANK2	ENSG00000197256		s24824		GGAUGGAGCUAAGCCCUGAtt	UCAGGGCUUAGCUCCAUCCtg	2/2															0.134303	0.354248	-0.962022	-0.224777	-0.843497		-0.0451941	-0.385932	0.160658	0.27753	-0.206515	0.550621		0	0
KANK2	ENSG00000197256		s445548	x	GCAGUCCCUCAAGUGACUUtt	AAGUCACUUGAGGGACUGCga	2/2															0.749313	0.874249	-0.243445	-0.0692022	0.244103		0.0493123	0.134477	-0.503017	-0.445728	0.613719	-0.393863		0	0
KANK2	ENSG00000197256		s445549	x	GCCCACGGCUCAAAGGCAAtt	UUGCCUUUGAGCCGUGGGCcu	2/2															-0.834233	-0.657373	-1.42057	-0.230657	-0.681413		0.889307	0.623135	0.500778	0.076028	-0.0530965	-0.164273		-1	0
KCNE2	ENSG00000159197		s19415		UGGUGAUGAUUGGAAUGUUtt	AACAUUCCAAUCAUCACCAtg	1/1		-0.0336303	-0.218262	0.483071	0.271283	0.0859797		3.32687	0.764725	3.58138	1.41043	-0.616041	1.32269															0	1
KCNE2	ENSG00000159197		s19416		UGAGCACUGUGAAAUCCAAtt	UUGGAUUUCACAGUGCUCAcc	1/1		0.339259	0.673273	-0.942286	-0.372674	-0.606507		-0.988631	-1.79723	0.636885	-0.900743	-0.714754	-0.0771672															0	0
KCNE2	ENSG00000159197		s19417		UCUACUAUGUCAUCCUGUAtt	UACAGGAUGACAUAGUAGAag	1/1		-0.00846583	0.408603	-1.39796	0.29607	-0.72862		1.67793	1.10416	0.900301	-0.276046	0.756142	-0.200088															0	0
LCAT	ENSG00000213398		s8104		ACACCAGGGUUGUCUACAAtt	UUGUAGACAACCCUGGUGUta	1/1		0.359489	0.476318	-0.202178	0.104669	-0.173395		0.919338	0.802915	0.489427	-0.693088	0.27717	-0.144012															0	0
LCAT	ENSG00000213398		s8105		GGAUCUCAACAUGUUCCUAtt	UAGGAACAUGUUGAGAUCCag	1/1		-0.0765069	0.134207	-0.313031	-0.0308925	-0.171095		0.500876	0.910907	-0.468244	-1.03315	0.601173	-0.675645															0	0
LDLR	ENSG00000130164		s224006		CAGCGAAGAUGCGAAGAUAtt	UAUCUUCGCAUCUUCGCUGgg	8/9		-1.47005	-1.27214	-1.56083	-0.446652	-0.0886683		-4.10918	-3.12591	-2.78034	-0.127382	-0.913731	0.474076		-1.1204	-1.20331	-1.21169	-0.156038	0.126118		-1.3429	-0.762899	-1.83424	-0.539769	-0.163105	-0.052217		-2	-2
LDLR	ENSG00000130164		s224007		GCUGGUGACUGAAAACAUUtt	AAUGUUUUCAGUCACCAGCga	8/9															-1.13438	-1.09234	-1.35003	-0.0241616	-0.350493		-1.82586	-0.797421	-2.12788	-0.17224	0.288383	0.22289		-1	-1
LDLR	ENSG00000130164		s224008		GGCGACAGAUGUGAAAGAAtt	UUCUUUCACAUCUGUCGCCca	8/9*		0.220239	0.305955	-0.306777	-0.00511122	-0.108944		0.936677	0.364559	0.29126	-0.543371	-1.15895	1.75327															0	0
LDLR	ENSG00000130164		s237197		GUCUGCAACAUGGCUAGAGtt	CUCUAGCCAUGUUGCAGACtt	9/9		-0.317026	-0.336986	-0.494988	0.109997	-0.0999558		-0.0962548	-0.223432	-0.311025	0.0572055	-0.0298209	0.585632															0	0
LDLR	ENSG00000130164		s445550	x	GGGACACUGCCUGGCAGAGtt	CUCUGCCAGGCAGUGUCCCga	7/9															0.018716	0.0910108	-0.294784	-0.340994	-0.0609849		-0.284098	-0.0516044	-0.364019	-0.0884598	-0.122791	-0.533924		0	0
LDLR	ENSG00000130164		s445551	x	GGACACAGCAGGUCGUGAUtt	AUCACGACCUGCUGUGUCCua	7/9															-0.111838	-0.0266211	-1.05657	-0.146407	0.0599303		-0.715711	-0.250296	-0.991424	-0.0400917	0.390072	-0.839061		0	0
LDLR	ENSG00000130164		s6		CGACUGCAAGGACAAAUCUtt	AGAUUUGUCCUUGCAGUCGgg	7/9		-0.812173	-0.954463	-0.632407	-0.594235	0.26834		-0.777582	-1.85177	0.806704	1.20568	-0.439884	1.2314															-1	0
LDLRAP1	ENSG00000157978		s25118		GGCUGUUACCCUCACCGUAtt	UACGGUGAGGGUAACAGCCtg	1/1		-0.15019	-0.090707	-0.462322	-0.135786	0.0192803		0.766876	0.342003	0.419003	0.341909	0.115995	0.613636															0	0
LDLRAP1	ENSG00000157978		s25119		ACGACAAGGUGUUUGCAUAtt	UAUGCAAACACCUUGUCGUgc	1/1		0.233286	0.439682	-0.772391	-0.120282	-0.0556184		1.1253	0.575444	0.562266	0.557325	0.750341	-0.463861		0.288423	0.39626	-1.49312	0.280381	-0.243724		1.0754	0.843874	0.108166	-0.0707572	0.00645577	0.0930193		0	1
LDLRAP1	ENSG00000157978		s25120		CCAACCAGCUCAUUGAGAAtt	UUCUCAAUGAGCUGGUUGGtg	1/1		0.363238	0.573978	-0.27651	-0.10334	-0.324058		2.56985	1.58129	1.9261	0.599637	-0.336358	0.731997		0.487882	0.551385	-0.259947	0.172833	0.132692		0.533844	0.203017	0.236022	0.308039	0.0319462	0.0623951		0	1
LDLRAP1	ENSG00000157978		s445552	x	CCUGACACCUAGAUUUAUUtt	AAUAAAUCUAGGUGUCAGGuu	1/1															0.58605	0.666342	-1.06702	-0.173459	0.356383		-0.505585	-0.272446	-0.66162	0.258924	0.120222	-0.13892		0	0
LDLRAP1	ENSG00000157978		s445553	x	CCUGAAAGCUGUUGGAUUUtt	AAAUCCAACAGCUUUCAGGaa	1/1															0.556183	0.293403	0.406118	-0.674	1.15873		1.07807	0.279725	1.30644	0.384221	-0.146106	0.150325		0	1
LIPC	ENSG00000166035		s8200		ACGUAUUCCUUUCUUAUCAtt	UGAUAAGAAAGGAAUACGUtt	4/4		-0.395963	-0.23953	-0.938156	0.138984	-0.577024		-1.16045	-1.30081	-0.0699994	-0.71062	-0.247499	1.19461															0	-1
LIPC	ENSG00000166035		s8201		GCCUCGUUCUGAAGACGAUtt	AUCGUCUUCAGAACGAGGCct	4/4		0.218593	0.229371	-0.367905	0.0605546	-0.0616805		1.19584	1.22269	0.251248	-0.231018	-0.100317	0.207195															0	0
LIPC	ENSG00000166035		s8202		GCAAAGGAAUUGCUAGUAAtt	UUACUAGCAAUUCCUUUGCcc	4/4		0.0385033	0.0971463	-0.692882	0.0401579	-0.0531559		0.377364	1.01707	-1.03847	-0.879721	1.10624	-0.259549															0	0
LIPG	ENSG00000101670		s17961		GUUUCAACAUGACAGCUAAtt	UUAGCUGUCAUGUUGAAACtg	2/2		0.353975	0.403039	-0.284527	0.081006	-0.260083		2.21534	2.0317	0.26805	-0.753313	-0.831294	1.7783															0	1
LIPG	ENSG00000101670		s17962		CCUUUUACGUCACCCUUUAtt	UAAAGGGUGACGUAAAAGGtg	2/2		-0.231616	-0.069543	-1.25937	-0.201483	-0.411911		-0.568035	-0.504857	-0.544891	0.266874	-0.36757	0.279408															0	0
LIPG	ENSG00000101670		s17963		GCUUGAGCAUUGGUAUUCAtt	UGAAUACCAAUGCUCAAGCcg	1/2		-0.48423	-0.223303	-1.44303	-0.0172654	-0.340776		2.32692	0.710478	1.55371	0.625602	-0.725497	1.60142															0	1
LPA	ENSG00000198670		s8263		GGAGGAUCCCAUUAUACUAtt	UAGUAUAAUGGGAUCCUCCga	2/2		0.312329	0.478532	-0.591179	0.158087	-0.269909		1.21495	0.526193	0.337938	0.388445	-0.986769	1.75914															0	0
LPA	ENSG00000198670		s8264		CCUUGUUAUUGAGAAUGAAtt	UUCAUUCUCAAUAACAAGGag	2/2		0.0744845	0.227581	-0.321393	-0.179551	-0.306236		1.45767	0.245896	1.18406	0.103511	-0.466556	1.42338															0	0
LPA	ENSG00000198670		s8265		CGAAUCUCAUGUUCAGGAAtt	UUCCUGAACAUGAGAUUCGag	2/2		0.602374	0.582171	0.0987547	0.125767	-0.160114		4.87021	3.75995	1.82907	-0.000270333	-0.29532	1.70094															0	1
LPAR2	ENSG00000064547		s17524		GAAAAGUACUUCCUACUGUtt	ACAGUAGGAAGUACUUUUCta	2/2															0.921225	0.921954	-0.0473547	-0.179684	0.469978		-0.232145	-0.151635	-0.536616	0.295201	0.387074	-0.366401		0	0
LPAR2	ENSG00000064547		s17525		CCGCGAGUCUGUCCACUAUtt	AUAGUGGACAGACUCGCGGgt	2/2															0.0666724	0.190194	-1.72217	-0.00560165	-0.349257		0.291098	0.0560112	-0.216185	0.347036	-0.350232	0.202947		0	0
LPAR2	ENSG00000064547		s445554	x	CCUUGUCUGCGGCGUGACUtt	AGUCACGCCGCAGACAAGGcg	2/2															1.11155	1.05026	0.148465	-0.295951	0.554652		0.222318	0.100954	-0.314509	-0.611846	0.310514	-0.198717		1	0
LPAR2	ENSG00000064547		s445555	x	GGUACGCGGCAAGCAACAAtt	UUGUUGCUUGCCGCGUACCgc	2/2															0.226462	0.345825	-0.625152	0.2657	0.335031		1.10001	0.984173	0.501362	-0.194813	0.0417186	0.0782441		0	1
LPL	ENSG00000175445		s445556		GCAGUUCCAAGGAAGCCUUtt	AAGGCUUCCUUGGAACUGCac	3/6															0.420282	0.640653	-0.613007	0.0968712	-0.472971		0.0774961	0.35955	-0.587017	-0.494685	-0.0492653	-0.237071		0	0
LPL	ENSG00000175445		s445557	x	GCCCACUUCUAGCUGCCCUtt	AGGGCAGCUAGAAGUGGGCag	4/6															0.885353	0.884526	-0.0660856	0.0190389	0.641766		1.21984	1.48366	0.116637	-0.22931	0.111113	-0.414155		0	1
LPL	ENSG00000175445		s445558	x	GCGACUUGCUCAGCGCCAAtt	UUGGCGCUGAGCAAGUCGCcc	4/6															1.00978	1.0633	-0.129657	-0.421122	0.355393		0.128233	-0.0482926	-0.179031	-0.253515	0.34727	-0.327609		0	0
LPL	ENSG00000175445		s701		CGACAUCGAAAGUAAAUUUtt	AAAUUUACUUUCGAUGUCGat	6/6		0.0817103	0.0177986	-0.11836	0.131013	0.118028		-0.130795	0.299462	-0.36855	0.816019	0.104616	0.625747															0	0
LPL	ENSG00000175445		s702		GCAACAAUCUGGGCUAUGAtt	UCAUAGCCCAGAUUGUUGCag	3/6		-0.861954	-0.8792	-0.879559	-0.259206	-0.0217745		-0.809539	-0.777921	-0.65179	0.580942	-0.222561	-0.141121		-0.0899413	-0.23393	-0.433192	-0.280006	-0.508467		0.33496	-0.254467	1.11422	0.331414	-0.926844	0.912465		-1	0
LPL	ENSG00000175445		s703		CAGGAAGUCUGACCAAUAAtt	UUAUUGGUCAGACUUCCUGca	4/6		0.168996	0.35403	-0.407753	-0.0722154	-0.232512		1.01549	0.741269	0.187936	0.0563475	0.254352	-0.526722															0	0
MADD	ENSG00000110514		s16315		GACCCACUACUAUAGUAAAtt	UUUACUAUAGUAGUGGGUCtg	10/15		0.728912	0.927477	-0.498733	-0.392772	-0.0105014		1.62532	1.72171	-0.495541	-0.124936	-0.0990549	0.144052															0	0
MADD	ENSG00000110514		s225001		CACCAGAAGUUUAAAGGAAtt	UUCCUUUAAACUUCUGGUGtc	10/15		0.473854	0.364186	-0.045096	-0.207774	0.00576714		5.53051	3.00338	4.03743	0.0116674	-0.960987	2.02141															0	1
MADD	ENSG00000110514		s225002		CCAGAAUCACUAGAGCUGAtt	UCAGCUCUAGUGAUUCUGGtt	10/15		0.499292	0.569393	0.0100252	0.229728	-0.0946577		2.49619	1.77973	0.953756	-0.409816	-0.515746	0.756191															0	1
MAFB	ENSG00000204103		s19278		GGUAUAAACGCGUCCAGCAtt	UGCUGGACGCGUUUAUACCtg	2/2		0.369257	0.553458	-0.146066	0.187227	-0.243603		1.85065	1.43317	0.765338	-0.337333	0.189267	-0.258138															0	1
MAFB	ENSG00000204103		s19279		GCAUGUUGUUGAUCAUGGAtt	UCCAUGAUCAACAACAUGCta	2/2		0.394762	0.527728	-0.730431	0.165113	-0.332185		0.923839	0.536889	0.0952081	-0.336369	0.380876	0.270323															0	0
MAFB	ENSG00000204103		s19280		CAAGGUCAAGUGCGAGAAAtt	UUUCUCGCACUUGACCUUGta	2/2		0.479196	0.523238	-0.196851	-0.0487661	-0.227376		0.722444	0.875573	0.119795	-0.961067	-0.443245	0.254898															0	0
MAU2	ENSG00000129933		s225955		GCAAGUCUGUUGUCUGAAUtt	AUUCAGACAACAGACUUGCtg	2/5		0.318755	0.229277	-0.176183	-0.442317	0.3183		1.3876	0.209491	1.44327	-0.152318	-0.891988	0.942874		1.19812	1.13413	0.0845551	-0.0692573	0.618185		0.161117	-0.0664405	-0.0738998	0.159157	0.32842	-0.665522		1	0
MAU2	ENSG00000129933		s23701		GCAAAUCCCGCAGUUCGAAtt	UUCGAACUGCGGGAUUUGCtg	2/5		0.246339	0.423099	-0.434785	0.257297	-0.368477		0.742883	0.768496	-0.338668	-0.199544	-0.442525	0.912647															0	0
MAU2	ENSG00000129933		s23702		UGGUUGAUAUCACAGCAAAtt	UUUGCUGUGAUAUCAACCAcg	1/5		0.99471	1.16941	-0.164415	-0.0159112	0.0923868		2.11349	1.49759	1.10235	0.0526377	-0.869819	0.442041		0.875169	0.72772	0.441748	-0.185193	1.09582		1.57015	1.11971	0.421495	-0.257278	-0.337173	0.181768		1	2
MAU2	ENSG00000129933		s445559	x	GCGUGCUUCCUUCCUGAUUtt	AAUCAGGAAGGAAGCACGCcu	5/5															0.30194	0.28851	0.100572	-0.104593	0.0710551		0.544702	0.625604	-0.166567	0.128162	0.109893	-0.0866883		0	0
MAU2	ENSG00000129933		s445560	x	GGCGGCUUGUUGUUGUGGAtt	UCCACAACAACAAGCCGCCgc	2/5															0.394702	0.666605	-1.17937	-0.0571898	-0.277328		1.78635	1.87041	0.498746	-0.566755	0.0607164	-0.590869		0	1
METTL16	ENSG00000127804		s35507		GGUAUUUCCUCGCAACAGAtt	UCUGUUGCGAGGAAAUACCag	3/4															0.182397	0.237057	-0.475705	-0.163942	0.00895271		0.805007	0.731926	-0.0498166	0.0783137	-0.199247	-0.570638		0	0
METTL16	ENSG00000127804		s35508		GGACAGUACCUGUUUAAGUtt	ACUUAAACAGGUACUGUCCgg	2/4															0.691385	0.756689	-0.136349	-0.167571	0.322332		0.992609	1.34912	-0.220333	-0.345117	0.145612	-0.137361		0	0
METTL16	ENSG00000127804		s445561	x	GCUUUAAGAUUCUAGGGUUtt	AACCCUAGAAUCUUAAAGCag	4/4															0.656854	0.509879	0.62403	-0.0525596	0.761174		1.00021	0.855514	0.467226	-0.190568	0.207034	-0.0219067		0	0
METTL16	ENSG00000127804		s445562	x	GGAGCGUAUCAUCUGCGUUtt	AACGCAGAUGAUACGCUCCca	3/4															0.809592	0.832624	-0.52151	-0.0337878	0.299138		0.448642	-0.0179717	0.465766	0.103461	0.480132	-0.13965		0	0
MIA3	ENSG00000154305		s51657		GAUUCUCUCUGAUGAAGCAtt	UGCUUCAUCAGAGAGAAUCat	6/8		-0.162382	-0.269239	-0.287693	-0.0333414	-0.108705		2.82355	0.952301	2.022	0.909681	-0.0484951	1.23381															0	1
MIA3	ENSG00000154305		s51658		CAAUAUCGGUAGUUGAAGAtt	UCUUCAACUACCGAUAUUGca	6/8		0.209082	0.340403	-0.432181	0.0282309	-0.288078		0.476939	0.617867	-0.304751	-0.0562577	0.625208	-0.534602															0	0
MIA3	ENSG00000154305		s51659		GCUUUUACAGCUUAAGCUAtt	UAGCUUAAGCUGUAAAAGCtt	6/8		0.71443	0.813668	-0.2141	-0.104762	-0.152191		0.78426	0.664526	0.0393624	0.342055	0.48408	-0.227844															0	0
MLXIPL	ENSG00000009950		s27386		UGGUAUAUCCAGUAUGUGAtt	UCACAUACUGGAUAUACCAgg	7/8		0.42968	0.680242	-0.624228	0.436573	-0.779516		2.79757	2.09904	0.719011	0.0726439	-0.187165	1.47943		0.885786	0.924219	-0.222929	0.218972	0.331378		0.499066	0.0316681	0.310719	0.369933	-0.231735	0.662635		0	1
MLXIPL	ENSG00000009950		s27387		GCAAGCUGGUGUCUCCCAAtt	UUGGGAGACACCAGCUUGCca	7/8		0.0220533	0.247435	-1.17291	0.386365	-0.547866		1.98839	1.51241	0.26676	0.220005	0.151221	0.12148		0.620762	0.632304	-0.539018	-0.0955583	0.97875		0.936377	0.741251	0.26692	-0.0919514	-0.586067	0.508604		0	1
MLXIPL	ENSG00000009950		s27388		GACUACGUCCGAACCCGUAtt	UACGGGUUCGGACGUAGUCat	6/8		-0.199537	-0.0190293	-0.804003	0.299225	-0.383042		1.68538	1.57632	0.404757	-0.418335	0.121259	0.634294															0	0
MLXIPL	ENSG00000009950		s445563	x	GGGAUCAUCUCUGGGCACUtt	AGUGCCCAGAGAUGAUCCCug	6/8															0.112311	0.21355	0.0127558	0.248938	-0.819683		-0.123829	-0.406047	0.355158	0.215067	0.23235	-0.317156		0	0
MLXIPL	ENSG00000009950		s445564	x	GGGUCCAGGUUUCACACUUtt	AAGUGUGAAACCUGGACCCug	6/8															0.98899	0.969183	-0.123139	-0.0676004	0.623812		0.174612	0.594204	-0.427665	-0.46881	0.377236	-0.610127		0	0
MMAB	ENSG00000139428		s50265		CUCUGGAAUUAGUCACAGAtt	UCUGUGACUAAUUCCAGAGca	3/3		0.320625	0.255649	0.0964131	-0.727524	0.425568		1.29724	1.03166	-0.11038	-0.504423	0.108527	0.0219045															0	0
MMAB	ENSG00000139428		s50266		GGAACUACAGAUGAAUUAAtt	UUAAUUCAUCUGUAGUUCCca	3/3		0.538022	0.811162	-0.635556	-0.251053	-0.472783		2.05366	1.55873	0.675075	-0.596773	-0.532156	0.341946															0	1
MMAB	ENSG00000139428		s50267		CACCAAAACGGGAGACAAAtt	UUUGUCUCCCGUUUUGGUGta	3/3		0.158664	0.241479	-0.149825	-0.123622	-0.217946		-1.4401	-0.675173	-1.71007	0.00460627	-0.225226	0.886831															0	-1
mock									0.412937	0.569618	-0.218267	-0.0529004	-0.247472		1.00624	1.14231	0.194142	-0.812488	0.137199	0.0508935		0.580596	0.747458	-0.540403	0.256439	0.0530257		0.0305279	0.090175	-0.467054	-0.463041	0.3021	-0.257913		0	0
MRAS	ENSG00000158186		s22421		CCAUGACCUCGUUAGAGUAtt	UACUCUAACGAGGUCAUGGaa	5/6		-0.151533	0.0960372	-0.696016	0.275753	-0.555472		0.765051	0.719325	0.188293	-0.0961073	0.595708	-0.600141															0	0
MRAS	ENSG00000158186		s22422		CAAUAUUCCGUACAUAGAAtt	UUCUAUGUACGGAAUAUUGtg	5/6		-0.103744	0.0899298	-0.985584	-0.00430973	-0.00930533		0.958832	0.605931	0.097556	-0.182931	-0.521339	0.907527															0	0
MRAS	ENSG00000158186		s22423		CCAUCCAGUUUUUCCAGAAtt	UUCUGGAAAAACUGGAUGGtg	3/6		0.128032	0.469074	-0.909511	0.363391	-0.573811		3.21695	3.05954	0.570327	-1.25782	-0.570922	0.857926															0	1
MRPS6	ENSG00000243927		s35126		GCACUUGUCUCGAGAUAUAtt	UAUAUCUCGAGACAAGUGCtc	1/1		0.341546	0.305501	0.189189	0.237874	-0.269568		1.832	0.0664368	2.71833	1.32005	-0.894025	2.13341															0	1
MRPS6	ENSG00000243927		s35127		AGACUGCUGCUACUUUGAAtt	UUCAAAGUAGCAGCAGUCUct	1/1		-0.344605	-0.485967	-0.551215	-0.40239	0.638566		-0.410542	-0.539131	-0.252516	0.662667	-0.164237	0.572775															0	0
MRPS6	ENSG00000243927		s35128		GGUAUUUCUUGGUGGAUUUtt	AAAUCCACCAAGAAAUACCcg	1/1		-0.606121	-0.776255	-0.533678	0.185014	0.137938		3.00416	0.762607	2.63735	0.458954	-1.24033	2.07388															-1	1
MTAP	ENSG00000099810		s9021		GCGAUAUUGUCAUUAUUGAtt	UCAAUAAUGACAAUAUCGCcg	1/1		0.563607	0.739746	-0.690126	-0.151485	-0.0429187		0.930737	0.534436	0.306514	0.314827	0.151351	0.560344															0	0
MTAP	ENSG00000099810		s9022		CGAGAGAGGUUCUUAUAGAtt	UCUAUAAGAACCUCUCUCGtt	1/1		0.571348	0.747975	-0.578097	0.490148	-0.621314		0.774606	0.867192	-0.219876	-1.01024	0.461986	0.467289															0	0
MTAP	ENSG00000099810		s9023		GCUGGAAUUUGUUACGCAAtt	UUGCGUAACAAAUUCCAGCct	1/1		0.486689	0.793089	-0.737569	-0.102503	-0.272472		1.20621	0.817806	0.685719	-0.33841	-0.0802745	0.254768															0	0
MTHFD1L	ENSG00000120254		s24712		GGCUGGUUCCUUUAGUGAAtt	UUCACUAAAGGAACCAGCCga	1/12		0.238636	0.451301	-0.680484	0.00476811	0.0149456		2.03814	1.72351	0.16564	-0.335868	-0.540046	0.756219															0	1
MTHFD1L	ENSG00000120254		s24713		CGUUUGUCCGUGCUAGAAAtt	UUUCUAGCACGGACAAACGta	2/12		0.354326	0.587266	-0.602844	-0.0488909	-0.437289		2.3226	1.80574	0.962254	-0.511432	0.508563	-0.47795															0	1
MTHFD1L	ENSG00000120254		s24714		GGAUACAAAUGACCGAUUUtt	AAAUCGGUCAUUUGUAUCCaa	1/12		0.436032	0.586817	-0.474165	-0.0720882	-0.089077		2.05589	1.99285	0.353116	-0.695376	0.0409305	0.024482															0	1
MTMR9	ENSG00000104643		s35354		GGCUAAGCUAUGUCAAUAAtt	UUAUUGACAUAGCUUAGCCtc	2/2		-0.068117	0.0357271	-1.03709	0.197039	-0.499194		4.14249	2.46302	2.89087	-0.659545	-1.44849	0.726433															0	1
MTMR9	ENSG00000104643		s35355		GCGAAUUCAUAAGUCCAUUtt	AAUGGACUUAUGAAUUCGCct	2/2		0.478975	0.624807	-0.598736	-0.218069	0.109715		2.22109	1.95895	0.565775	-1.08232	0.182041	0.151066															0	1
MTMR9	ENSG00000104643		s35356		GAAUAGAUCCUCUAAGUAUtt	AUACUUAGAGGAUCUAUUCca	2/2		-0.120621	0.213267	-0.909618	0.343974	-0.690113		0.208618	-0.0705811	0.0589029	0.395877	0.0300766	0.466595															0	0
MVK	ENSG00000110921		s224075		GGCUGCUCAAGUUCCCAGAtt	UCUGGGAACUUGAGCAGCCtg	6/8		0.0927768	0.127993	-0.491996	0.246913	-0.527028		1.80011	0.8112	0.983654	-0.524829	-1.22764	1.64619															0	1
MVK	ENSG00000110921		s9096		GGGAAGAUUUCAUCCUUAAtt	UUAAGGAUGAAAUCUUCCCtt	4/8		0.533846	0.595301	-0.211413	0.359226	-0.258316		1.82189	1.36512	0.879644	-0.639521	0.128732	0.028123															0	1
MVK	ENSG00000110921		s9098		GGAGCAAGGUGAUGUCACAtt	UGUGACAUCACCUUGCUCCag	5/8		-0.47298	-0.616195	-0.17766	-0.215327	-0.0859186		-1.26122	-1.18987	-0.708911	-0.238671	-0.53165	-0.0699084															0	-1
MYBPHL	ENSG00000221986		s445565	x	GCCAGUGCCCAGCAAUGAAtt	UUCAUUGCUGGGCACUGGCuu	1/1															0.263331	0.205964	-0.378767	-0.243358	0.534855		0.135592	0.0412187	-0.297668	-0.365035	0.0159687	-0.380244		0	0
MYBPHL	ENSG00000221986		s445566	x	GGAGCUCAGCCUCUGGGAAtt	UUCCCAGAGGCUGAGCUCCag	1/1															0.911629	0.797139	0.422897	-0.234815	0.631312		0.920715	0.495529	0.341166	0.0428151	0.329955	-0.268378		0	0
MYBPHL	ENSG00000221986		s50998		UGAACCUACUAAUCCCAUUtt	AAUGGGAUUAGUAGGUUCAct	1/1		0.346154	0.458542	-0.484317	0.331528	-0.365284		3.74025	2.14919	2.1112	0.0313071	-0.498507	1.10904		0.248306	0.0989181	0.0592653	-0.251195	0.76189		1.67819	1.79112	-0.108514	-0.953577	-0.308185	-0.209766		0	2
MYBPHL	ENSG00000221986		s50999		GAUCCAAGCUGAAGGUGAAtt	UUCACCUUCAGCUUGGAUCct	1/1		0.46136	0.609256	-0.45958	0.22358	-0.056456		3.12876	1.6834	1.23285	0.167018	-0.090419	1.23673		1.06173	1.00945	-0.0617405	-0.361912	0.637961		0.545388	0.155468	0.0269123	-0.140348	0.294071	0.0322631		1	1
MYBPHL	ENSG00000221986		s51000		AGAACAAGAUGGAUAUCCAtt	UGGAUAUCCAUCUUGUUCUtc	1/1		0.186231	0.349777	-0.681936	0.0420025	-0.221393		0.894477	0.600411	0.541709	-0.146917	0.301235	-1.04838															0	0
NCAN	ENSG00000130287		s3648		GGCCUUCUGUAAACAGGAAtt	UUCCUGUUUACAGAAGGCCat	3/3		0.637434	0.901025	-0.255353	0.0579708	0.0445448		3.15096	2.60844	0.726867	-1.45778	0.471053	0.701425		1.08768	1.05891	0.167103	-0.235074	1.25157		1.0798	0.942548	0.107424	-0.149018	0.14778	-0.226325		1	2
NCAN	ENSG00000130287		s3649		GAGUCUUCUUGGUACCCAAtt	UUGGGUACCAAGAAGACUCca	3/3		0.146388	0.159597	-0.277715	0.0710258	-0.149489		0.931572	0.387886	0.805715	0.31973	0.451468	0.360898															0	0
NCAN	ENSG00000130287		s3650		GCACUGUUCGGUAUCCUAUtt	AUAGGAUACCGAACAGUGCgg	2/3		-0.349627	-0.139692	-0.961279	-0.584966	-1.11511		4.74362	2.25931	3.65633	-0.127011	-0.703413	1.05676		0.275715	0.620574	-2.86603	-0.531046	-2.11473		0.274785	0.154213	-0.172508	-0.0847765	-0.00251185	0.187669		0	1
NCAN	ENSG00000130287		s445567	x	UCCGAGCUAGGAGCCAGAUtt	AUCUGGCUCCUAGCUCGGAcg	2/3															0.737011	0.673993	0.194184	-0.399798	0.406469		-1.1004	-0.614836	-0.841367	0.0296213	-0.681314	0.654979		0	-1
NCAN	ENSG00000130287		s445568	x	UCGGAGCGCAGCGUCCUUUtt	AAAGGACGCUGCGCUCCGAcu	2/3															-0.0107723	0.180319	-0.683597	-0.109424	0.61689		1.87323	1.77927	0.404576	-0.624878	0.174841	-0.5864		0	1
NDUFA13	ENSG00000186010		s27374		GGACCGGAAGUGUGGGAUAtt	UAUCCCACACUUCCGGUCCcg	2/2		0.552485	0.69193	-0.186877	0.0135748	-0.408896		1.66894	1.22691	0.689132	-0.0416882	0.202428	0.492671		0.337734	0.193617	0.126398	0.115773	0.601117		0.877916	0.363165	1.26332	0.46784	0.157692	0.148864		0	0
NDUFA13	ENSG00000186010		s27376		GGGACGGAAUAAAUGCUCUtt	AGAGCAUUUAUUCCGUCCCag	2/2		0.5171	0.654728	-0.277294	-0.083093	-0.0499016		0.651381	0.611469	0.0988206	-0.0895397	0.0896743	0.380794															0	0
NDUFA13	ENSG00000186010		s445569	x	CCCGCGCGGUCGGAUAGUUtt	AACUAUCCGACCGCGCGGGaa	2/2															0.935769	1.34242	-2.47314	-0.259112	-2.4428		0.728098	0.36403	0.426352	-0.40836	0.5495	-0.61439		0	0
NDUFA13	ENSG00000186010		s445570	x	GGGACCGGAAGUGUGGGAUtt	AUCCCACACUUCCGGUCCCgg	2/2															0.794644	0.486379	1.44704	-0.0783521	1.10357		0.258444	-0.186556	0.460275	0.553347	-0.23853	0.492022		0	0
NPC1	ENSG00000141458		s237198		CCAAUUGUGAUAGCAAUAUtt	AUAUUGCUAUCACAAUUGGtc	3/3		0.111825	0.0985156	-0.161311	-0.353258	-0.0806341		9.25731	9.2624	2.64585	-1.0069	-0.0781843	0.338344		0.473535	0.607937	-0.408366	-0.31526	-0.55081		5.2026	4.84628	2.14477	-0.945729	-0.0955817	-0.263765		0	2
NR1H3	ENSG00000025434		s19568		GGAUGCUAAUGAAACUGGUtt	ACCAGUUUCAUUAGCAUCCgt	8/16		0.373344	0.666654	-1.00372	0.0590485	-0.574521		0.487937	0.607051	-0.500733	-0.726821	0.107035	-0.245524															0	0
NR1H3	ENSG00000025434		s19570		ACAGAGAUCCGUCCACAAAtt	UUUGUGGACGGAUCUCUGUgg	12/16		0.472221	0.576418	-0.288439	-0.482095	0.0321163		2.08803	1.22609	1.43545	0.179421	0.296221	-0.18467															0	1
NR1H3	ENSG00000025434		s223073		GGGCUGCAAGUGGAAUUCAtt	UGAAUUCCACUUGCAGCCCtg	9/16		0.539816	0.751066	-0.539238	-0.225823	-0.104955		1.51387	0.92063	0.795228	-0.0803548	-0.712936	1.16378															0	0
OASL	ENSG00000135114		s16432		AGAUGUUCUGAGGCUGAUAtt	UAUCAGCCUCAGAACAUCUtt	2/3		-0.348655	-0.293929	-0.70517	0.0610454	0.147898		-0.936963	-0.83277	-0.525722	-0.181909	-0.0324525	0.714696															0	0
OASL	ENSG00000135114		s16433		GAUGGGACAUCGUUGCUCAtt	UGAGCAACGAUGUCCCAUCtg	3/3		-0.697111	-0.689233	-1.24721	0.171714	-0.528641		2.54047	1.37165	1.86283	0.46288	0.204884	0.296437															-1	1
OASL	ENSG00000135114		s16434		GGUUCUCAGGAGCACCAGAtt	UCUGGUGCUCCUGAGAACCgt	2/3		0.367646	0.609695	-0.395007	0.255533	0.113414		2.95051	1.57124	1.53032	-0.508398	-0.944373	0.94544															0	1
OR4A47	ENSG00000237388		s445571	x	CUGAAGUAAGCAGCUGUAAtt	UUACAGCUGCUUACUUCAGau	1/1															0.374532	0.434581	-0.804803	0.461714	-0.123948		0.605734	0.207774	0.132743	-0.353756	0.096395	-0.224933		0	0
OR4A47	ENSG00000237388		s445572	x	GGUAAACUGCUUAUAUGAUtt	AUCAUAUAAGCAGUUUACCua	1/1															0.948263	1.00278	-0.785399	-0.284141	0.201152		0.864846	1.28155	-0.404719	-0.839548	0.537851	-0.346729		0	0
OR4A47	ENSG00000237388		s53804		GCUCAUUGUAGUGACCGUAtt	UACGGUCACUACAAUGAGCag	1/1															-0.756936	-0.676265	-0.565843	-0.406208	-0.380752		0.897457	0.155916	1.05651	-0.0611754	0.277672	0.731		-1	0
OR4A47	ENSG00000237388		s53805		GUAUUUCAACUUAGCAUUAtt	UAAUGCUAAGUUGAAAUACtg	1/1															0.654279	0.659917	-0.700867	0.158206	0.741148		3.97125	3.53484	1.42924	-0.918232	-0.151453	-0.199077		0	1
PAFAH1B1	ENSG00000007168		s445573	x	GACACUUAGUGGCAUAUUUtt	AAAUAUGCCACUAAGUGUCuu	1/3															-0.44031	-0.616182	0.9154	-0.27475	-0.466005		0.86219	0.23077	1.95888	2.26599	-0.371741	0.734758		0	0
PAFAH1B1	ENSG00000007168		s445574	x	GGAGGGACAUACCACUAUAtt	UAUAGUGGUAUGUCCCUCCuu	1/3															-1.2019	-1.53862	1.04101	0.0510593	0.0774867		-0.523429	-0.985286	0.481062	4.07201	-0.706786	1.56483		-1	0
PAFAH1B1	ENSG00000007168		s9996		CAGAUUAUCUUCGUUCAAAtt	UUUGAACGAAGAUAAUCUGct	1/3		-0.203159	-0.755749	1.64276	-0.550925	0.164892		-3.56526	-1.63917	-2.90089	3.40045	0.638502	-0.310337		-0.261816	-0.520039	0.863764	0.445961	0.139101		0.0533307	0.145877	0.37516	3.44089	-0.0299915	0.378973		0	-1
PAFAH1B1	ENSG00000007168		s9997		GCGUAUGGGAUUACAAGAAtt	UUCUUGUAAUCCCAUACGCgt	3/3		-0.261423	-0.531405	0.82661	-0.395387	-0.144015		-1.34819	-1.11334	0.107324	2.7926	-0.0146132	-0.100028		0.00183026	-0.46476	1.49227	0.23624	-0.171411		-0.896301	-1.27216	0.347907	2.24906	-0.0924159	0.243559		0	-1
PAFAH1B1	ENSG00000007168		s9998		GGGUCGUAGCAACAAAGGAtt	UCCUUUGUUGCUACGACCCat	3/3		-0.612612	-0.888718	0.698732	-0.203648	-0.28953		-0.282608	-0.18929	-0.360586	3.20337	-0.731008	0.328088		-0.591106	-0.623168	0.421382	-0.229205	-0.502786		0.224951	-0.215456	1.63929	2.76648	0.00521864	0.000613818		-2	0
PBX4	ENSG00000105717		s224858		UGAGUAUUUUUACUCCCAUtt	AUGGGAGUAAAAAUACUCAtt	1/2		0.491287	0.13473	0.627153	-0.414895	0.906993		4.93503	1.72079	4.56318	0.39311	-2.50082	2.73257		1.11547	0.725562	0.597019	-0.277009	1.94201		1.35743	0.306259	1.4566	0.57198	-0.270466	0.759669		1	2
PBX4	ENSG00000105717		s37306		CCAUCUCCCAGGUCUCUAAtt	UUAGAGACCUGGGAGAUGGtg	1/2		0.421688	0.539039	-0.22032	0.0750957	-0.327146		0.361292	0.98014	-1.131	-0.31432	0.258865	0.701868															0	0
PBX4	ENSG00000105717		s37307		GAAUCCGGUAUAAAAAGAAtt	UUCUUUUUAUACCGGAUUCtt	1/2															0.0815959	0.0657784	-0.192216	0.183105	0.174802		-0.608128	-0.454063	-0.582101	0.379074	-0.407237	0.524469		0	0
PBX4	ENSG00000105717		s37308		AAAGAAUCCGGUAUAAAAAtt	UUUUUAUACCGGAUUCUUUtg	1/2		-0.136588	0.0190614	-0.846658	0.0250699	-0.154897		0.610933	0.169079	0.472447	0.29313	-1.05106	1.33702															0	0
PBX4	ENSG00000105717		s445575	x	GCGGUGCAAUACACGGGUUtt	AACCCGUGUAUUGCACCGCcu	1/2															0.401538	0.491327	-0.557907	0.0272506	-0.108201		1.31751	0.904462	1.55101	0.0573028	-0.526065	0.486372		0	1
PBX4	ENSG00000105717		s445576	x	GCUCGACGGCACCCUCACAtt	UGUGAGGGUGCCGUCGAGCcu	1/2															0.22926	0.10515	0.239026	-0.0381421	0.0817551		1.20079	0.82596	0.583616	0.0581012	0.353284	-0.153024		0	1
PCSK9	ENSG00000169174		s48694		GCAUUUCACCAUUCAAACAtt	UGUUUGAAUGGUGAAAUGCcc	1/3		0.160361	0.0751758	0.227204	-0.457718	0.00743709		2.73732	0.987072	2.62315	0.725295	-0.681795	1.10862															0	1
PCSK9	ENSG00000169174		s48695		GAAUGACUUUUAUUGAGCUtt	AGCUCAAUAAAAGUCAUUCtg	1/3		0.569198	0.415205	0.301046	-0.291574	0.286811		2.73516	1.80727	2.3363	1.42839	-0.977796	1.85379															0	1
PCSK9	ENSG00000169174		s48696		GGGUCAUGGUCACCGACUUtt	AAGUCGGUGACCAUGACCCtg	3/3		-0.223313	-0.150937	-0.432195	-0.320485	0.229038		2.2189	2.3302	0.564428	-1.54389	-0.590852	0.360316															0	1
PHACTR1	ENSG00000112137		s48094		GAAAGAUCCUCAUCCGCUUtt	AAGCGGAUGAGGAUCUUUCtt	5/11		0.154841	0.299804	-0.785462	0.0172632	-0.400677		1.99535	2.27341	0.0384524	-0.495705	-0.215925	-0.25088															0	1
PHACTR1	ENSG00000112137		s48095		GCUGCAGAAUGAUAGACGAtt	UCGUCUAUCAUUCUGCAGCcc	5/11		0.226966	0.468716	-0.512547	0.0171946	-0.263591		1.10449	1.38475	0.19855	-0.949204	0.630017	-0.27238															0	0
PHACTR1	ENSG00000112137		s48096		CCAUCCGCAGGAGAAGUAAtt	UUACUUCUCCUGCGGAUGGgt	6/11		0.258019	0.27646	0.0400946	-0.467213	0.226449		1.55378	1.19127	0.587276	-0.139922	-0.302016	0.097832															0	0
PLG	ENSG00000122194		s10647		GCAGUGGAGAAAACUAUGAtt	UCAUAGUUUUCUCCACUGCaa	1/4		0.404786	0.417597	-0.00263317	-0.205948	0.379113		-0.687969	-1.16942	-0.133681	0.777894	0.0732602	0.632423															0	0
PLG	ENSG00000122194		s10648		GCGACAUUCUUGAGUGUGAtt	UCACACUCAAGAAUGUCGCag	1/4		0.0658541	0.224511	-0.431442	0.313645	-0.674263		1.01278	-0.0564806	1.34245	0.973247	-0.19536	1.32053															0	0
PLG	ENSG00000122194		s224277		CAGUAUCCACGGAACAAUUtt	AAUUGUUCCGUGGAUACUGgg	1/4		0.136525	0.205807	-0.576204	0.287427	-0.44388		-0.520509	-0.124199	-0.957587	-0.939828	-0.109473	-0.0977323															0	0
PLTP	ENSG00000100979		s10693		GAGCUGCAACUGACAUCUUtt	AAGAUGUCAGUUGCAGCUCtg	5/6		-0.0979986	-0.100016	-0.299688	0.461454	-0.638189		-0.0222224	0.067837	-0.443503	-0.799795	-1.10775	0.350194															0	0
PLTP	ENSG00000100979		s10694		GGUUCCGAAUCUAUUCCAAtt	UUGGAAUAGAUUCGGAACCtg	6/6		0.684108	1.02895	-0.631486	0.245778	-0.317724		1.34574	1.39616	-0.163802	-0.454307	0.236662	-0.268243															0	0
PLTP	ENSG00000100979		s10695		GCAUCAACUUUGUGCAUGAtt	UCAUGCACAAAGUUGAUGCcc	6/6		0.265145	0.485279	-1.01319	0.286575	-0.456449		2.28622	0.706608	1.9745	-0.177438	-0.549682	0.617203															0	1
POP4	ENSG00000105171		s21162		GGCUUUAUUUCCUACAUUUtt	AAAUGUAGGAAAUAAAGCCat	2/2		0.0951772	0.339428	-1.23756	-0.398587	-0.373771		-0.277122	-0.206816	-0.604751	0.299304	0.223502	-0.34826															0	0
POP4	ENSG00000105171		s21164		CUGCGGCUCUUUGACAUUAtt	UAAUGUCAAAGAGCCGCAGct	1/2		0.77732	1.14299	-1.15649	0.296449	-0.511008		2.41904	2.25958	-0.284095	-0.62325	-0.337266	0.416352		0.918236	1.17347	-1.66942	-0.195604	0.489333		0.506695	1.02339	-0.772583	-0.266286	0.480945	-1.03486		0	1
POP4	ENSG00000105171		s223155		CAUGAACUCUGGAAACAGUtt	ACUGUUUCCAGAGUUCAUGga	2/2		0.521705	0.835363	-0.677135	-0.00182031	-0.444929		2.08971	1.83182	0.45625	-0.702318	-0.243195	0.542977		0.42923	0.614218	-0.862872	0.544666	-0.302994		1.87883	1.5284	0.276117	-0.34831	-0.37689	-0.560274		0	2
POP4	ENSG00000105171		s445577	x	CCGUCUAAGGCAGUUGUUUtt	AAACAACUGCCUUAGACGGca	2/2															0.442071	0.420959	-0.0888301	-0.189867	0.399701		0.0732292	0.259014	-0.268027	0.0883294	0.359935	-0.282767		0	0
POP4	ENSG00000105171		s445578	x	GCCAGUGACGCUCCGAGUUtt	AACUCGGAGCGUCACUGGCug	2/2															0.865912	0.892106	-0.44963	0.35938	0.549997		0.70732	0.523539	0.25594	0.380965	-0.339576	0.166821		0	0
PPP3R2	ENSG00000188386		s11008		GGUUUGCGUUCAGCAUUUAtt	UAAAUGCUGAACGCAAACCtc	2/2		0.263632	0.431405	-0.248668	-0.18786	-0.163954		1.71091	0.240267	1.81228	0.783494	-0.39619	1.28329															0	1
PPP3R2	ENSG00000188386		s11009		CACCGACGGUGAUGGAGAAtt	UUCUCCAUCACCGUCGGUGtc	2/2		0.22376	0.245578	-0.125828	0.126083	-0.0574297		0.605208	0.46067	-0.101842	0.509357	0.462781	0.110228															0	0
PPP3R2	ENSG00000188386		s224360		GGCAGGAGGUUUAAGAAGUtt	ACUUCUUAAACCUCCUGCCca	2/2		0.25457	0.495104	-0.575851	0.271437	-0.474019		1.22001	0.498696	0.665056	0.128477	-1.84528	1.92911															0	0
PSRC1	ENSG00000134222		s39382		UCUGUUCCCUGCAUCCAAAtt	UUUGGAUGCAGGGAACAGAtt	8/8		0.157086	0.474966	-0.730771	-0.339618	-0.840485		0.618125	0.987331	0.00646113	-1.2206	0.86476	-1.62964															0	0
PSRC1	ENSG00000134222		s39383		GAUUCUCUGUCAACUCGAAtt	UUCGAGUUGACAGAGAAUCcg	6/8		0.327664	0.790624	-0.926295	0.435068	-0.753667		1.49251	1.38713	0.137326	-0.179656	0.465539	-0.578767		0.494079	0.760778	-0.920459	-0.312866	-0.287565		1.01283	1.34785	-0.157475	-0.715734	-0.219824	0.249034		0	0
PSRC1	ENSG00000134222		s39384		CAGUGUUGGUGACUCCAGAtt	UCUGGAGUCACCAACACUGtt	8/8		0.284916	0.357415	-0.638211	0.323533	-0.678281		4.95304	2.20629	3.8711	1.00691	-0.926073	1.94311		0.89185	0.929798	-0.250244	-0.104675	0.284893		2.57053	1.46233	0.995469	-0.266627	-0.623235	0.469345		0	2
PSRC1	ENSG00000134222		s445579	x	GCAAGACUUCAGUAGCAAAtt	UUUGCUACUGAAGUCUUGCuu	6/8															0.407138	0.229335	0.408468	-0.0315722	0.406453		0.709085	-0.35871	1.29678	1.53082	-0.595301	0.713662		0	0
PSRC1	ENSG00000134222		s445580	x	GGAGUAGAGACCAUGGGAAtt	UUCCCAUGGUCUCUACUCCug	6/8															-0.103026	-0.102301	-0.55209	-0.0020513	0.584263		2.20331	2.06754	0.84722	-0.566662	-0.478177	-0.132771		0	1
PVRL2	ENSG00000130202		s11606		GCUAUGAUGACAACUGGUAtt	UACCAGUUGUCAUCAUAGCcg	2/2															0.346083	0.462771	-0.588111	-0.0876863	-0.149246		1.24366	1.14999	0.35233	-0.318692	-0.909861	0.212605		0	1
PVRL2	ENSG00000130202		s11607		CGCUGAGCAGGUCAUCUUUtt	AAAGAUGACCUGCUCAGCGcg	2/2															0.264527	0.261171	-0.517662	0.039752	0.0919579		0.490822	0.714617	-0.782198	-0.336726	0.187459	-0.0881421		0	0
PVRL2	ENSG00000130202		s445581	x	GCACCUACUAAACCGCCCAtt	UGGGCGGUUUAGUAGGUGCcu	2/2															0.266195	0.144581	0.304639	0.21433	0.821775		0.0716425	0.392687	-0.881715	-0.786144	0.443497	-0.921621		0	0
PVRL2	ENSG00000130202		s445582	x	GGCUAGAGCGCAGCGGGAAtt	UUCCCGCUGCGCUCUAGCCuc	2/2															1.17403	0.93245	1.00847	-0.541517	1.38125		-0.232026	0.1922	-0.936957	-0.87392	0.467174	-0.495784		1	0
RELB	ENSG00000104856		s11917		GCUACGGCGUGGACAAGAAtt	UUCUUGUCCACGCCGUAGCtg	3/3															-1.52129	-1.53714	-1.28896	-0.249711	-0.582551		1.91057	0.969445	2.0725	0.0745707	-0.12717	0.343976		-1	1
RELB	ENSG00000104856		s11918		GGAUUUGCCGAAUUAACAAtt	UUGUUAAUUCGGCAAAUCCgc	3/3															0.879104	0.952138	-0.397328	0.124926	-0.267673		0.279668	0.791065	-0.388775	-0.477471	0.695345	-0.639651		0	0
RELB	ENSG00000104856		s445583	x	CCUUCCUCAUGCUUCUGAAtt	UUCAGAAGCAUGAGGAAGGgc	3/3															-0.100596	-0.156743	0.174568	-0.214792	-0.551613		1.63144	0.632541	1.91712	0.665221	0.306007	0.343828		0	1
RELB	ENSG00000104856		s445584	x	GCUUCUGAAGUGGACAUAUtt	AUAUGUCCACUUCAGAAGCau	3/3															0.99524	0.887236	-0.124682	-0.674957	0.578174		0.870106	0.454798	0.515617	-0.47409	-0.822408	1.3238		0	0
RHCE	ENSG00000188672		s12015		CCUUAUGUAUAAUGAAACAtt	UGUUUCAUUAUACAUAAGGag	12/13															0.545091	0.385264	-0.327738	-0.177473	0.00623993		-0.0276994	0.0585004	-1.47268	-0.715495	-0.314278	0.0957076		0	0
RHCE	ENSG00000188672		s224534		GUCAGAGACAGAUUUGAUAtt	UAUCAAAUCUGUCUCUGACct	12/13															0.520131	0.565638	-0.467419	-0.0202134	0.189353		0.42921	0.580465	-0.403896	-0.362214	0.61506	-0.316697		0	0
RHCE	ENSG00000188672		s445585	x	ACAAGGUCAGAGACAGAUUtt	AAUCUGUCUCUGACCUUGUuu	12/13															0.797588	1.05026	-1.80756	-0.408982	-0.545096		1.10745	0.991262	0.428278	-0.34754	-0.39348	-0.067872		0	1
RHCE	ENSG00000188672		s445586	x	GGUCAGAGACAGAUUUGAUtt	AUCAAAUCUGUCUCUGACCuu	12/13															0.257755	0.076365	0.168702	0.165004	0.568553		1.22639	0.765005	0.775684	0.0446931	0.0294897	0.0644499		0	1
SARS	ENSG00000031698		s12470		GGAUGUGGACAACAAAGUAtt	UACUUUGUUGUCCACAUCCtc	2/2															0.70657	0.45017	0.646867	-0.667118	0.526351		-0.147362	-0.267206	-0.201469	-0.0672572	-0.17782	0.531377		0	0
SARS	ENSG00000031698		s12472		GAAGAACUUUAUAAGGUGAtt	UCACCUUAUAAAGUUCUUCat	2/2															0.400849	0.441942	0.145481	-0.198065	0.333646		1.12974	1.38708	-0.179477	-0.146964	0.525431	-0.413755		0	1
SARS	ENSG00000031698		s445587	x	CCAACAGCAGGGAAGCCAAtt	UUGGCUUCCCUGCUGUUGGgc	2/2															0.43933	0.489088	-0.372681	0.117423	0.525155		1.40052	1.48228	0.167161	-0.25697	0.708073	-0.398605		0	1
SARS	ENSG00000031698		s445588	x	CCUCCCUAUUUGCCAGGCUtt	AGCCUGGCAAAUAGGGAGGca	2/2															0.531152	0.563144	-0.340358	-0.269601	0.4764		0.289548	0.649406	-0.264476	0.195206	0.143836	-0.0366826		0	0
Scrambled			s229174		UUCUCCGAACGUGUCACGUtt	ACGUGACACGUUCGGAGAAtt	-		-0.0358987	-0.0246007	-0.0203403	-0.07628	-0.0198453		-0.0203526	-0.0118767	-0.0144909	-0.0204678	-0.0448894	-0.0129513		-0.0399864	-0.0306279	-0.0167947	-0.0924655	-0.016242		-0.0418681	-0.0191436	-0.0244318	-0.0200165	-0.0494712	-0.0114836		0	0
SELP	ENSG00000174175		s12683		GGAUCCGAAAGAACAAUAAtt	UUAUUGUUCUUUCGGAUCCca	14/14		0.396747	0.609273	-0.667439	-0.0306721	-0.131991		0.321362	0.274845	0.00547672	0.170113	-0.233314	0.326329															0	0
SELP	ENSG00000174175		s12684		GAAGAUUCCUGAACGAGGAtt	UCCUCGUUCAGGAAUCUUCag	12/14		0.111027	0.240252	-0.222716	-0.448427	-0.191481		0.214524	0.434095	-0.243946	-0.11102	0.882638	-1.17395															0	0
SELP	ENSG00000174175		s12685		GCAUCAUCCGGGAACCUUUtt	AAAGGUUCCCGGAUGAUGCct	14/14		1.03261	1.38013	-1.18825	-0.302011	-0.454174		3.11493	2.05281	1.39357	-0.431461	-0.818188	0.429096		1.01531	1.19565	-1.31081	0.00214693	-0.101976		1.69222	1.30834	0.425552	-0.686122	-0.438542	0.163335		1	2
SELP	ENSG00000174175		s445589	x	GCAGGUGGCAUCUCUAAUUtt	AAUUAGAGAUGCCACCUGCuu	12/14															1.016	1.03706	-0.467171	-0.380395	0.156565		0.608381	0.0546652	0.735657	0.314643	0.0045469	0.25198		0	0
SELP	ENSG00000174175		s445590	x	GCAGUAGUCUCUGUGCUUUtt	AAAGCACAGAGACUACUGCag	12/14															0.419418	0.626995	-1.09502	0.170735	-0.425403		-0.242407	-0.0109158	-0.375947	-0.312661	0.503441	-0.712624		0	0
SELP	ENSG00000174175		s445591		GGACAAUGGACAGCAGUAAtt	UUACUGCUGUCCAUUGUCCug	14/14															1.0062	0.89103	0.157559	0.120691	1.0063		1.02018	1.23776	-0.18993	-0.781495	0.0495095	-0.0784367		0	0
SEZ6L	ENSG00000100095		s225966		CAUACAACGUGACAGUCUAtt	UAGACUGUCACGUUGUAUGtg	7/8		0.498377	0.632753	-0.360599	-0.181995	-0.11551		1.80787	1.8733	0.233659	-0.504918	0.591178	-0.364427		0.474204	0.547988	-0.775424	0.0469109	-0.074516		0.214434	0.405055	-0.48809	-0.725036	0.221203	-0.148105		0	1
SEZ6L	ENSG00000100095		s24051		GGAACUUCACUACAUCCGAtt	UCGGAUGUAGUGAAGUUCCca	7/8		0.406542	0.54264	-0.39582	-0.469451	-0.175862		1.4374	1.02781	-0.0206383	0.220824	0.601701	0.121645															0	0
SEZ6L	ENSG00000100095		s24052		GCCUGAAAAUGGAUACCAAtt	UUGGUAUCCAUUUUCAGGCag	6/8		-0.48622	-0.511083	-0.0888148	-0.00754102	-0.390787		-1.80325	-1.39585	-0.798916	1.18083	-0.0299314	0.182792		-1.02998	-1.03582	-0.0427961	-0.567205	-0.466161		-0.341713	-0.192319	0.0288496	1.08006	-0.173617	-0.323371		-1	-1
SEZ6L	ENSG00000100095		s445592	x	CCUCGAGACAUUCAUCCAGtt	CUGGAUGAAUGUCUCGAGGag	7/8															0.43483	0.792521	-1.9374	-0.00297576	-0.129693		-1.56509	-0.966361	-1.39303	-1.16454	-0.919421	0.79345		0	-1
SEZ6L	ENSG00000100095		s445593	x	GACUUGUGAACUCAACCACtt	GUGGUUGAGUUCACAAGUCcc	8/8*															0.0237629	0.0976496	-0.382502	0.16538	0.164531		-0.723978	-0.0849504	-1.08956	-0.25908	0.239408	-0.107662		0	0
SIK3	ENSG00000160584		s225956		CAGCGACGAUGCUUAUGUAtt	UACAUAAGCAUCGUCGCUGtt	8/9		0.428768	0.886705	-1.44365	0.350153	-1.19922		0.966782	1.01266	-0.437234	-1.28288	0.18174	1.04158															0	0
SIK3	ENSG00000160584		s225957		CAGUAAGAGUUCAAGUACAtt	UGUACUUGAACUCUUACUGtc	7/9		0.583741	0.721112	-0.500585	-0.454732	-0.133993		0.544534	0.677226	0.00517976	-1.07861	0.735598	0.418107		0.411893	0.555759	-0.84374	-0.0721891	0.228355		0.302597	0.432855	-0.573909	-0.608371	0.0458925	0.11337		0	0
SIK3	ENSG00000160584		s225958		CGUCGGAAGUUCAAACAGAtt	UCUGUUUGAACUUCCGACGtg	8/9		0.698099	1.04549	-0.670312	-0.144981	-0.278692		1.07688	0.901784	0.496927	0.870294	0.480368	-0.111952		0.790931	0.7612	-0.484369	-0.302477	-0.310587		-0.328411	-0.035951	-1.26834	0.025275	-0.104694	-0.300818		0	0
SIK3	ENSG00000160584		s445594	x	CCAAAUUGCCCUUGUGUUUtt	AAACACAAGGGCAAUUUGGca	4/9															0.522184	0.679548	-0.217345	-0.550704	-0.427222		0.990736	0.709617	0.393421	0.133964	0.49752	-0.44563		0	0
SIK3	ENSG00000160584		s445595	x	GGUUCAUCCGUGUGCUGUUtt	AACAGCACACGGAUGAACCaa	4/9															0.670051	0.92462	-1.00515	-0.088328	-0.173326		1.54722	0.694142	1.46653	0.247217	0.508651	-0.392006		0	1
SLC22A3	ENSG00000146477		s13105		GGAAUAGCAUGGUUGAGGAtt	UCCUCAACCAUGCUAUUCCtt	2/2*		-0.0408323	0.109775	-0.784346	0.233116	-0.515801		4.23215	2.99764	2.14961	0.240898	0.502316	0.225682															0	1
SLC22A3	ENSG00000146477		s13106		CCUUGUCACUGCGUUCUUAtt	UAAGAACGCAGUGACAAGGca	2/2		0.467575	0.704139	-0.477294	-0.425961	-0.193885		2.70669	2.28478	0.785069	-0.451893	0.351253	0.450524															0	1
SLC22A3	ENSG00000146477		s13107		CCAACAACAUUACGAAAUUtt	AAUUUCGUAAUGUUGUUGGgt	2/2		0.153188	0.362498	-0.568368	0.504496	-0.638313		0.0337328	0.00248202	0.349827	0.288106	-0.485109	0.889364															0	0
SLC5A3	ENSG00000198743		s12961		CACUUAUGAUUAUUAGCAUtt	AUGCUAAUAAUCAUAAGUGta	1/1		-0.091686	-0.028326	-0.557131	-0.233689	-0.284149		1.06496	0.444999	1.06811	-0.184119	0.0840404	0.143936															0	0
SLC5A3	ENSG00000198743		s12962		GGGUUUUCAUCCCAAUUUAtt	UAAAUUGGGAUGAAAACCCat	1/1		0.463731	0.727502	-0.52571	-0.187384	-0.28215		1.01958	0.978711	-0.322629	-0.152481	0.0626942	0.100128															0	0
SLC5A3	ENSG00000198743		s12963		GGUCGGUACUGGAAGUUCAtt	UGAACUUCCAGUACCGACCtc	1/1		0.240004	0.546689	-0.646838	0.221587	-0.547364		1.20649	0.424152	0.819363	-0.455265	0.374692	0.138205															0	0
SMAD3	ENSG00000166949		s445596	x	CCCAUUGUUGUCAAGGAAGtt	CUUCCUUGACAACAAUGGGuu	5/13															0.321686	0.472167	-0.552738	-0.395847	-0.575547		2.0152	1.44838	1.0794	0.0259422	0.0653088	-0.687379		0	1
SMAD3	ENSG00000166949		s445597	x	GGAACUCUACUCAACCCAUtt	AUGGGUUGAGUAGAGUUCCaa	5/13															0.397028	0.482894	-0.367177	-0.152673	-0.373698		1.40056	1.04222	0.972242	-0.535485	0.235107	-0.498277		0	1
SMAD3	ENSG00000166949		s8400		GCCUGGUCAAGAAACUCAAtt	UUGAGUUUCUUGACCAGGCtc	2/13		0.702303	1.02245	-0.174884	-0.249863	-0.000688064		-0.32185	-0.0838374	-1.04133	-0.628065	-0.385722	0.342006															0	0
SMAD3	ENSG00000166949		s8401		AGGUCUGCGUGAAUCCCUAtt	UAGGGAUUCACGCAGACCUcg	8/13		-1.91779	-1.52571	-2.75061	-0.276713	-0.641431		0.226904	0.227046	0.30899	-1.01416	-0.131943	-0.448275		-3.59325	-3.47198	-6.39506	-0.536139	-1.10673		0.0455609	0.666183	-0.853426	-0.712744	0.344663	-0.559874		-2	0
SMAD3	ENSG00000166949		s8402		GUCUACCAGUUGACCCGAAtt	UUCGGGUCAACUGGUAGACag	6/13		-0.165851	0.22255	-1.19884	-0.0355083	-0.984617		1.55836	1.91607	-0.167363	-0.63144	-0.519485	0.643938		0.427355	0.606313	-0.374679	-0.00946966	0.347194		1.09816	0.790498	1.01718	-0.13522	0.008889	-0.331601		0	1
SMARCA4	ENSG00000127616		s13139		GGAAUACCUCAAUAGCAUUtt	AAUGCUAUUGAGGUAUUCCtg	8/9															0.644797	0.887787	-1.45382	0.245104	-0.243924		0.830865	0.266892	0.841266	0.687189	-0.387116	0.21826		0	0
SMARCA4	ENSG00000127616		s13140		GGCUUGAUGGAACCACGAAtt	UUCGUGGUUCCAUCAAGCCtg	8/9															0.570213	0.509169	0.0303579	-0.320246	0.733249		0.878696	1.21514	0.265607	-0.618805	-0.110193	0.133191		0	0
SMARCA4	ENSG00000127616		s445598	x	GCAGAUGUAGUUUCAGACUtt	AGUCUGAAACUACAUCUGCug	4/9															0.168393	0.661259	-1.82992	-0.247226	-1.55384		0.304149	-0.0172082	0.363554	0.044822	-0.0806582	-0.683939		0	0
SMARCA4	ENSG00000127616		s445599	x	GCAUAGGCCUUAGCAGUAAtt	UUACUGCUAAGGCCUAUGCca	4/9															0.79832	0.535795	0.410599	-0.620948	0.893981		2.58216	2.05563	0.589066	-0.114015	-0.167451	0.222967		0	1
SORT1	ENSG00000134243		s224557		GAAUGGUCGAGACUAUGUUtt	AACAUAGUCUCGACCAUUCtg	2/2		-0.564258	-0.708064	-0.369652	-0.200153	0.261826		-2.81006	-2.40562	-1.39284	0.670868	0.299366	0.216436		-0.0974343	-0.307787	0.553176	0.407954	0.577594		-0.376123	-0.877346	0.257157	1.05463	-0.313367	0.913049		-1	-1
SORT1	ENSG00000134243		s224558		GGAACAGUUCUAUUCUAUUtt	AAUAGAAUAGAACUGUUCCtg	2/2		0.29233	0.578394	-0.676677	-0.019303	-0.116078		1.36514	0.849569	0.68695	-0.295455	-0.28496	0.395812		0.486035	0.470029	-0.858619	-0.136995	0.218299		0.670156	0.568797	0.0948289	-0.0732226	0.016156	-0.0495263		0	0
SORT1	ENSG00000134243		s445600	x	GCAGAGAAUUGACUAGAUAtt	UAUCUAGUCAAUUCUCUGCug	1/2															0.246199	0.157403	-0.00773562	-0.0983241	0.562597		0.851499	1.31139	-0.229628	0.349885	0.078757	0.248546		0	0
SORT1	ENSG00000134243		s445601	x	GCUCCAACUUCAGGAAAUAtt	UAUUUCCUGAAGUUGGAGCca	2/2															0.517498	0.611551	-0.73583	0.0207437	0.0319381		0.497448	0.576593	-0.512889	0.361157	0.106852	0.159685		0	0
SPC24	ENSG00000161888		s445602	x	CGGGUUGGAGCCUGGCGUAtt	UACGCCAGGCUCCAACCCGcg	2/2															0.969685	1.17032	-0.509594	-0.336173	0.154725		1.52052	1.50305	0.922775	-0.381398	-0.114476	-0.153142		0	1
SPC24	ENSG00000161888		s445603	x	GCCUCGUGGCUGCGUCUUGtt	CAAGACGCAGCCACGAGGCuc	2/2															0.488935	0.417396	-0.370806	-0.331939	0.551811		0.287373	0.570803	-0.358883	-0.715013	0.315287	0.0348371		0	0
SPC24	ENSG00000161888		s45065		GGAAAUUCAUCAGCGACUAtt	UAGUCGCUGAUGAAUUUCCtg	2/2															0.3247	0.494863	-0.520851	-0.074379	0.104109		1.18511	1.253	0.277451	-0.772223	-0.268202	0.294509		0	1
SPC24	ENSG00000161888		s45066		AGAGCCUUCUCAAUGCGAAtt	UUCGCAUUGAGAAGGCUCUgg	2/2															0.161775	0.182091	-0.839892	-0.161661	-0.1381		1.88016	1.51963	0.283589	-0.422017	-1.66927	1.52138		0	1
ST8SIA4	ENSG00000113532		s15451		GGAAGAACAUACUUCGUUUtt	AAACGAAGUAUGUUCUUCCtt	2/2		0.0986864	0.348004	-0.845269	0.185606	-0.58375		1.69587	1.64601	0.179226	-0.170777	0.0741144	0.0244009															0	0
ST8SIA4	ENSG00000113532		s15452		CCUCCUACCUGAAGUUUCAtt	UGAAACUUCAGGUAGGAGGct	2/2		0.643353	0.61778	-0.0279338	-0.529796	0.222324		1.39444	0.364328	0.5721	-0.0156972	-0.696775	0.870162															0	0
ST8SIA4	ENSG00000113532		s15453		GCAUUCUGUUAGACAGUGAtt	UCACUGUCUAACAGAAUGCca	2/2		0.0121531	0.0970315	-0.193631	-0.0535385	0.154159		-0.232671	-0.22996	-0.524589	0.07622	-0.305328	0.946321															0	0
SUGP1	ENSG00000105705		s33720		GGACUACAAGGAUAACCCAtt	UGGGUUAUCCUUGUAGUCCtc	1/3		-0.280625	-0.167141	-0.852915	0.242026	-0.742748		2.27004	1.43022	1.03093	0.0500063	-0.62947	1.1056		-0.13996	-0.0273353	-0.572375	-0.161684	-0.210431		1.08438	1.19458	0.396056	0.303077	0.0180883	-0.235579		0	2
SUGP1	ENSG00000105705		s33721		GCUCAUCGCUCAGAAGAAAtt	UUUCUUCUGAGCGAUGAGCtc	3/3		0.545954	0.80138	-0.535611	-0.328415	-0.0641653		0.252819	0.573553	-0.976826	-0.676271	-0.0436803	-0.0139965															0	0
SUGP1	ENSG00000105705		s33722		CGAUAAGAAUAGCAGGGAAtt	UUCCCUGCUAUUCUUAUCGtg	1/3		0.121007	0.174806	-0.354334	0.262647	-0.456159		1.89209	1.00618	0.853406	0.164126	-0.0340967	0.40344		0.496953	0.592837	-0.117082	-0.202554	0.102877		0.424583	0.232721	0.24317	0.253497	0.00293652	0.209013		0	1
SUGP1	ENSG00000105705		s445604	x	CCGUCCCUGGACUGUGGAAtt	UUCCACAGUCCAGGGACGGuu	1/3															-0.108711	-0.0889905	-0.483417	0.348245	0.0446965		0.515739	0.474892	-0.0181538	0.117995	0.374136	-0.113201		0	0
SUGP1	ENSG00000105705		s445605	x	GGAAUGUUCCGGCCUGCAUtt	AUGCAGGCCGGAACAUUCCac	1/3															0.588438	0.693302	-0.94436	-0.0305513	0.130818		0.227445	0.570732	0.0405697	-0.582121	-0.281033	0.102066		0	0
TBL2	ENSG00000106638		s226084		AAAUCUUCGGGAUCCAAGAtt	UCUUGGAUCCCGAAGAUUUgt	4/4		0.448122	0.621859	-0.373859	-0.225558	-0.131533		1.53275	1.26041	0.674607	-0.576088	0.0997204	-0.0256817		1.31825	1.41188	-0.037405	-0.369143	0.469776		0.925472	1.26958	-0.0879627	-0.914292	0.196922	-0.387687		1	0
TBL2	ENSG00000106638		s25572		GAUGGUACAUGGAAACUGUtt	ACAGUUUCCAUGUACCAUCct	3/4		-0.371389	-0.440991	-0.276096	-0.38421	0.273105		-0.155245	-0.212179	0.0734527	0.183524	0.729207	-0.246039															0	0
TBL2	ENSG00000106638		s25573		AUAUCUUGCAUGGACUUUAtt	UAAAGUCCAUGCAAGAUAUgt	4/4		1.05401	1.21634	-0.615289	-0.0721868	-0.0468743		2.48873	2.62322	0.111127	-0.517196	0.507473	-0.031004		1.27909	1.30697	-0.883716	-0.0947615	1.02445		1.62167	1.67389	0.37462	-0.92334	-0.663097	0.548543		2	2
TBL2	ENSG00000106638		s445606	x	GCCCGCGUACUCACUAGCUtt	AGCUAGUGAGUACGCGGGCgc	2/4															0.51258	0.459043	-0.138125	0.105338	0.932174		0.881759	0.509468	0.402876	-0.588894	-0.491371	0.397561		0	0
TBL2	ENSG00000106638		s445607	x	GCUGCCAUCUUUCCUCCCAtt	UGGGAGGAAAGAUGGCAGCag	3/4															0.274045	0.00460056	0.313764	-0.427389	0.452702		1.02411	0.724756	0.685031	-0.340631	-0.0626241	0.429463		0	0
TIMD4	ENSG00000145850		s40812		GAAACCUAUUGUUCGCAGAtt	UCUGCGAACAAUAGGUUUCca	3/3		0.0722489	0.158614	-0.461826	-0.157012	0.049171		0.625841	0.640656	-0.235539	0.612459	0.267205	-0.000257156															0	0
TIMD4	ENSG00000145850		s40813		GGUUCAACGAUGUAAAGAUtt	AUCUUUACAUCGUUGAACCag	2/3		0.0599337	0.288439	-0.524821	0.0291561	-0.474641		-3.00168	-2.18736	-2.1636	-0.303853	0.422956	0.702484		0.297321	0.173434	-0.0700163	-0.482428	-0.467405		-0.323592	-0.503973	-0.425682	0.466299	0.292606	-0.0287754		0	-1
TIMD4	ENSG00000145850		s40814		CAGAGACUGUUGUGACGGAtt	UCCGUCACAACAGUCUCUGaa	2/3		0.610489	0.895977	-0.592313	0.0479369	-0.547458		1.86146	1.54512	0.559665	-0.631689	0.248071	-0.228945		0.535352	0.661595	-0.862466	0.207137	0.0244024		0.564539	0.34546	0.0477193	-0.0677308	0.430985	-0.0742346		0	1
TIMD4	ENSG00000145850		s445608	x	CGCAGUAGCAUGUUAGAUUtt	AAUCUAACAUGCUACUGCGuu	3/3															0.404207	0.551384	-0.122004	-0.822304	0.180637		0.275841	0.398154	0.0838723	-0.140122	-1.0348	0.105255		0	0
TIMD4	ENSG00000145850		s445609	x	GACUCCUGGGUCCGGUCAAtt	UUGACCGGACCCAGGAGUCug	1/3															0.932725	1.00149	0.317549	-0.148089	0.650856		0.326785	0.475091	-0.234924	-0.388951	0.430136	-0.479767		0	0
TM6SF2	ENSG00000213996		s28703		GCUUCUUCGUGUGCAAUCUtt	AGAUUGCACACGAAGAAGCag	2/3		-1.06813	-0.746908	-1.22549	-0.695386	-0.936649		-1.22615	-1.85863	0.176963	0.337724	-1.14406	0.87526		-0.153661	0.181079	-1.91594	-0.599101	-1.61028		0.918538	0.340188	1.05736	0.718157	-0.838122	-0.213774		-1	-1
TM6SF2	ENSG00000213996		s28704		CCUCGGUUGUGGACCUCAUtt	AUGAGGUCCACAACCGAGGtg	3/3		0.373035	0.348516	-0.132161	-0.458627	0.0745436		3.71465	1.1793	3.7433	1.13505	-0.913444	1.61013		0.30256	0.148276	0.983782	-0.262977	0.276371		2.34787	0.694018	2.82687	0.739735	0.00212566	0.822209		0	2
TM6SF2	ENSG00000213996		s28705		GAAGGAAGAGAUACCGGAAtt	UUCCGGUAUCUCUUCCUUCtg	2/3		-0.191708	0.0683377	-0.53058	-0.157129	-0.4109		0.798808	0.710108	0.107	-0.213429	0.114008	0.125787															0	0
TM6SF2	ENSG00000213996		s445610	x	GCUGUGGACUCAGGACCCAtt	UGGGUCCUGAGUCCACAGCuc	2/3															0.130378	0.241141	-0.999055	-0.524623	0.179267		0.627211	0.835603	-0.403393	-0.2345	0.198471	-0.262085		0	0
TM6SF2	ENSG00000213996		s445611	x	GGACAUCUCCGGGUGUCUUtt	AAGACACCCGGAGAUGUCCcu	2/3															0.41242	0.392298	-0.188868	0.571764	0.3169		1.18197	1.11231	0.143102	-0.315329	-0.560768	0.139643		0	1
TMEM57	ENSG00000204178		s30473		GCUUCGGAAAUAUAAGGAAtt	UUCCUUAUAUUUCCGAAGCtc	3/3		0.809598	1.00393	-0.0544608	0.108466	-0.0946848		2.60225	1.76938	1.63557	0.102975	0.197944	0.755306		0.398323	0.466856	-0.132779	0.178498	0.494999		1.18665	0.938399	0.752021	-0.0313064	-0.269515	0.633788		1	2
TMEM57	ENSG00000204178		s30474		GGCUUCAAAAGUUACGUAAtt	UUACGUAACUUUUGAAGCCaa	1/3		0.354147	0.627912	-0.384413	0.28231	-0.534005		0.269756	0.45956	-0.10715	-0.963482	0.491499	0.388173															0	0
TMEM57	ENSG00000204178		s30475		GCACCGAAACCUUACGGAAtt	UUCCGUAAGGUUUCGGUGCat	3/3		0.625243	0.754461	-0.213249	-0.348408	0.121089		2.05719	1.73278	0.677225	-0.224967	0.0212264	0.28301		0.660104	0.749809	-0.736193	0.0533211	0.230311		0.947551	0.480506	0.571907	-0.139439	-0.557189	0.912851		0	1
TMEM57	ENSG00000204178		s445612	x	GAUUCAAGGAGCAUCAUUUtt	AAAUGAUGCUCCUUGAAUCug	3/3															-0.238103	-0.149847	-0.786781	-0.426237	-0.027475		-3.03299	-1.72661	-3.23021	-0.44841	-1.10413	0.15826		0	-1
TMEM57	ENSG00000204178		s445613	x	GCUAAGAAGAGACCUAAGUtt	ACUUAGGUCUCUUCUUAGCuu	3/3															0.45801	0.631136	-1.1699	0.0781869	-0.773678		0.809773	0.43844	1.00646	0.409628	0.0623833	-0.0244047		0	0
TOMM40	ENSG00000130204		s20448		GAAUCCUCGUAGCCCACUAtt	UAGUGGGCUACGAGGAUUCct	3/3		0.328786	0.554793	-0.689665	0.242654	-0.360946		1.07091	1.31891	-0.45542	-0.838073	-0.1203	0.318207															0	0
TOMM40	ENSG00000130204		s20449		CACGCAACAUACUACCACAtt	UGUGGUAGUAUGUUGCGUGca	3/3		-0.421515	-0.278503	-1.05696	-0.364503	-0.360033		-1.63173	-1.88522	-0.720502	-0.179418	-2.21502	1.15008		-1.24746	-1.0961	-1.20332	-0.397566	-1.02258		-2.16035	-1.15657	-2.35923	-0.829708	-0.969207	-0.168038		-1	-2
TOMM40	ENSG00000130204		s20450		UCACCGCAAGAACAAGUUUtt	AAACUUGUUCUUGCGGUGAtt	3/3		0.617506	0.582041	0.130116	-0.222044	0.216704		2.50703	1.05973	1.20599	-0.560893	-1.08213	1.48936		0.769296	0.711467	-0.151745	-0.17701	0.501934		2.17395	0.792953	2.03658	-0.0230486	-1.04327	1.65923		0	2
TOMM40	ENSG00000130204		s445614	x	CCAUCUCCUCGGUAUAAAUtt	AUUUAUACCGAGGAGAUGGga	3/3															-0.14671	-0.0407138	-0.928608	-0.0345504	-0.418784		1.65882	1.09247	1.0682	0.169949	0.313357	-0.751794		0	1
TOMM40	ENSG00000130204		s445615	x	CCUUCCACGCCCUUCCGAUtt	AUCGGAAGGGCGUGGAAGGcg	3/3															0.526431	0.653869	-0.382071	-0.247409	0.0517816		-0.151382	0.399011	-0.807896	-0.466953	0.36213	-0.486625		0	0
TRIB1	ENSG00000173334		s19940		CCCUUCUGGUUGGACGAUAtt	UAUCGUCCAACCAGAAGGGtg	3/3		0.542876	0.632851	0.273368	-0.272662	0.0278096		1.55772	1.34642	0.584751	-0.48434	0.665998	-0.689831															0	0
TRIB1	ENSG00000173334		s19941		GAUGAUGCUUUGUCAGACAtt	UGUCUGACAAAGCAUCAUCtt	3/3		0.0557217	0.16813	-0.546438	-0.0987406	-0.0341169		1.78647	1.80217	0.258501	-0.0402099	0.25991	-0.649297															0	1
TRIB1	ENSG00000173334		s19942		GCAAGGUGUUUCCCAUUAAtt	UUAAUGGGAAACACCUUGCag	1/3		-0.13282	0.0720211	-1.13993	0.218152	-0.559779		0.837333	-0.0087795	0.511572	0.194579	-0.803311	0.884465															0	0
TSSK6	ENSG00000178093		s199524		GCAGUUGCCCUUGUUCGGAtt	UCCGAACAAGGGCAACUGCgg	1/1		-0.179991	-0.0347689	-0.342993	-0.146515	-0.258348		0.180193	0.0868449	0.0130533	0.402204	0.968372	-0.819058															0	0
TSSK6	ENSG00000178093		s38366		CGGACUUCGUCAACAAGUUtt	AACUUGUUGACGAAGUCCGgg	1/1		0.74095	0.938664	-0.985257	-0.336037	-0.18837		8.28018	6.06176	4.12321	-0.780986	-2.60491	1.18044		0.0959312	0.582328	-3.1311	-0.754225	-0.59364		1.80895	1.14548	1.11107	-0.0468779	-0.529855	0.284477		0	2
TSSK6	ENSG00000178093		s38367		GGGAAACUGUACAUCGUGAtt	UCACGAUGUACAGUUUCCCgt	1/1		0.53899	0.827234	-0.59412	0.0731201	-0.303894		0.667432	1.65977	-1.20056	-0.888855	0.541513	0.553513															0	0
TSSK6	ENSG00000178093		s445616		CCACAUCCAAGAAGUACAAtt	UUGUACUUCUUGGAUGUGGcc	1/1															0.218833	0.362766	-1.23041	-0.460711	-0.832201		0.37302	-0.393446	0.941251	0.175931	-0.699153	0.292048		0	0
TSSK6	ENSG00000178093		s445617	x	GCCCGCAGUCACUUCACAAtt	UUGUGAAGUGACUGCGGGCgu	1/1															0.145152	0.0476306	-0.29382	-0.374893	0.220763		-0.00792087	0.22644	-0.613845	-0.0385423	0.160291	-0.101746		0	0
TSSK6	ENSG00000178093		s445618	x	GGAUGAUUAUGAGUCACAAtt	UUGUGACUCAUAAUCAUCCug	1/1															0.545449	0.593148	-0.962372	-0.00586577	0.0837819		-0.308953	-0.017845	-0.917856	-1.10573	0.276404	-0.795555		0	0
TTC39B	ENSG00000155158		s46040		GCAGGCAUAUUACUAUUCAtt	UGAAUAGUAAUAUGCCUGCat	6/8		0.525437	0.603312	-0.104429	-0.355461	0.442777		1.89128	1.72713	0.62351	-0.880073	0.078239	0.889004															0	1
TTC39B	ENSG00000155158		s46041		GAUGAUGAGUGCUUAGUGAtt	UCACUAAGCACUCAUCAUCca	6/8		0.497085	0.501837	-0.0890554	-0.060981	0.203188		1.84783	1.17079	0.793811	0.513805	0.264035	0.713497															0	1
TTC39B	ENSG00000155158		s46042		GGUGGACUCAAAAUUAGAAtt	UUCUAAUUUUGAGUCCACCtt	6/8		-0.295547	-0.275247	-0.771294	0.0369429	-0.370902		0.392071	0.100602	0.312811	1.17481	0.29654	-0.131831															0	0
UPK1B	ENSG00000114638		s14622		GCCUGGUUUUUAUCACAAUtt	AUUGUGAUAAAAACCAGGCac	3/5															-0.0526002	-0.12448	-0.304104	0.317854	0.293865		-0.138141	0.331629	-1.35427	0.503587	-0.890085	1.15244		0	0
UPK1B	ENSG00000114638		s14624		CAACAGCCCUCCAAACAAUtt	AUUGUUUGGAGGGCUGUUGtt	5/5															1.35645	1.27693	0.792035	-0.157714	0.449413		1.9792	0.737541	2.72752	0.120116	-0.505108	0.120494		1	1
UPK1B	ENSG00000114638		s445619	x	CCAGCUCUCUCCUAAUAUUtt	AAUAUUAGGAGAGAGCUGGuu	3/5															0.73034	0.723794	0.0821808	0.273283	0.220163		0.570049	0.461412	0.099632	0.203722	0.346732	-0.655707		0	0
UPK1B	ENSG00000114638		s445620	x	CCUACCGUGUGCGCAGAAAtt	UUUCUGCGCACACGGUAGGgc	4/5															0.165375	0.336996	-0.628127	0.0223945	-0.190828		0.209822	-0.196506	-0.00220922	0.105635	-0.793193	-0.435304		0	0
VPS37D	ENSG00000176428		s445621	x	GCUACUACGUGUCCACACAtt	UGUGUGGACACGUAGUAGCcc	2/2															-0.35453	-0.525315	0.33056	0.288823	0.167011		-0.971298	-0.254977	-1.54073	1.72758	0.0569678	-0.0542554		0	0
VPS37D	ENSG00000176428		s445622	x	GGCAGGGCUUUAUGCCUCUtt	AGAGGCAUAAAGCCCUGCCca	2/2															0.31589	0.252238	0.277035	-0.0171131	0.478426		0.661023	1.04968	-0.117311	-0.43973	0.225684	-0.244894		0	0
VPS37D	ENSG00000176428		s45939		CUGUCUCCUUAGAAUGGAAtt	UUCCAUUCUAAGGAGACAGgg	2/2															0.76169	0.32211	0.813994	-0.127477	0.996696		0.901759	0.36878	1.10092	0.264143	-0.399748	0.733828		0	0
VPS37D	ENSG00000176428		s45940		CGUUAAAGAACUUGACUCAtt	UGAGUCAAGUUCUUUAACGgg	2/2															0.686236	0.823748	-0.879165	-0.295194	-0.257424		0.0942449	0.418604	-0.847532	-0.314164	0.597788	-1.30694		0	0
VSTM2B	ENSG00000187135		s445623	x	GCAUCUAGUUUCCAAAUAAtt	UUAUUUGGAAACUAGAUGCau	1/1															0.663623	0.80138	-0.33669	-0.171269	0.104233		0.850061	0.627091	0.675939	0.552147	-0.817649	-0.202835		0	0
VSTM2B	ENSG00000187135		s445624	x	GCAUGGGAAUCAAUGAUUUtt	AAAUCAUUGAUUCCCAUGCag	1/1															-0.30047	-0.197975	-1.63866	-0.276651	-0.282041		0.820432	0.401404	0.416366	-0.257057	0.477026	-0.505818		0	0
VSTM2B	ENSG00000187135		s50935		AUUCAGUGGUGGUACCUCAtt	UGAGGUACCACCACUGAAUct	1/1		-0.251845	-0.229572	-0.358721	-0.145862	-0.276558		0.283026	-0.147894	-0.211607	-0.0792013	-0.468166	1.06279															0	0
VSTM2B	ENSG00000187135		s50936		GGAGGGAGACGACAUCGAAtt	UUCGAUGUCGUCUCCCUCCcg	1/1		0.312284	0.471607	-0.567353	0.0715601	-0.260773		1.58996	1.02311	0.946122	0.627597	-0.0197393	0.417141		0.798191	0.746481	-0.262056	-0.325845	0.410013		1.66027	1.36178	1.07033	0.0529448	0.106512	0.225855		0	1
VSTM2B	ENSG00000187135		s50937		CCCGGAGCAAGGUAACAAAtt	UUUGUUACCUUGCUCCGGGcg	1/1		0.578637	0.80404	-0.622727	-0.186108	-0.340856		1.70656	1.66106	0.310665	-0.810526	0.716703	-0.172219		0.725172	0.837837	-0.352106	-0.188025	0.332962		3.17957	2.90281	1.41537	-0.897645	-0.0413478	0.324594		0	2
WBSCR22	ENSG00000071462		s41529		GAGUGGAAGUUAUCUGUCAtt	UGACAGAUAACUUCCACUCag	3/5															1.04671	0.937482	0.583729	-0.0794287	0.493428		0.566559	0.613558	-0.0823687	-0.268331	0.408097	-0.29303		1	0
WBSCR22	ENSG00000071462		s41531		CAAGAAGUCUGAAAACCCUtt	AGGGUUUUCAGACUUCUUGtt	3/5															0.43863	0.530292	-1.01721	-0.20877	-0.312219		-0.110102	0.24575	-0.6657	-0.562508	0.0747403	-0.213901		0	0
WBSCR22	ENSG00000071462		s445625	x	GCGGUUCUGGAAAGGCACUtt	AGUGCCUUUCCAGAACCGCgu	4/5															0.225385	0.16501	-0.184428	0.0870778	0.666082		0.815562	1.11322	-0.283418	-0.237084	0.435357	-0.692194		0	0
WBSCR22	ENSG00000071462		s445626	x	UCAGCUGACAAAGUAGUAUtt	AUACUACUUUGUCAGCUGAac	4/5															0.766936	0.810207	-0.409594	-0.0984812	0.228674		1.03246	0.641732	0.335398	0.236668	0.128962	-0.290315		0	0
WDR12	ENSG00000138442		s31440		GAAUGGAUCUUGACUGGUUtt	AACCAGUCAAGAUCCAUUCct	1/1		-0.0902588	0.0497034	-0.428139	-0.0076575	-0.0154382		-1.0771	-0.212279	-1.26678	-1.1346	0.643223	-0.648189		0.176114	0.249562	-1.20251	-0.358683	-0.516304		0.174356	0.721146	-1.02705	-0.555796	0.233866	-0.232384		0	0
WDR12	ENSG00000138442		s31441		GACUGGAUCAGUUCAAUUAtt	UAAUUGAACUGAUCCAGUCat	1/1		0.283535	0.4239	-0.77367	-0.365981	-0.0841995		-1.64539	-1.14834	-1.51935	-0.254109	0.16436	0.321114		0.498549	0.534491	-0.675502	0.260984	0.262602		-1.84956	-0.587481	-2.59412	-0.815795	-0.333089	-0.0650055		0	-2
WDR12	ENSG00000138442		s31442		GGGAUAAGAUGCUAAAGAUtt	AUCUUUAGCAUCUUAUCCCag	1/1		0.743519	0.790489	-0.248277	-0.239315	0.10861		-0.988166	-0.556359	-1.39287	-0.764463	0.0989242	0.438272															0	0
WDR12	ENSG00000138442		s445627	x	GCUUACCUGUGCAGUCUAAtt	UUAGACUGCACAGGUAAGCga	1/1															0.420225	0.239881	-0.0463412	-0.191026	0.616254		0.239583	0.189126	-0.0988103	0.140989	0.125301	-0.528913		0	0
WDR12	ENSG00000138442		s445628	x	GGAGUAGGUAGUCGAUGUUtt	AACAUCGACUACCUACUCCua	1/1															0.955307	1.15318	-0.688616	-0.121567	-0.287873		0.281965	-0.0110855	0.401659	0.416748	0.602358	-0.616571		0	0
XKR6	ENSG00000171044		s50081		GGAUCGCAAUGAUGCUCUUtt	AAGAGCAUCAUUGCGAUCCca	3/4		-0.106358	0.076379	-0.760814	0.0615719	-0.439378		0.345617	0.20073	-0.030416	0.311668	0.218921	-0.0313829															0	0
XKR6	ENSG00000171044		s50082		GUUUGCAUAUUAUACGAUAtt	UAUCGUAUAAUAUGCAAACat	3/4		0.496227	0.683306	-0.423468	0.12136	-0.0723364		1.10949	1.19921	-0.140235	-0.282948	0.402411	-0.0717896															0	0
XKR6	ENSG00000171044		s50083		GACUAUUAACAUUCUACAAtt	UUGUAGAAUGUUAAUAGUCct	3/4		0.176988	0.299968	-0.611266	-0.275061	0.0105528		-1.00493	-1.04319	-0.293941	-0.804422	0.175285	0.432274															0	0
YJEFN3	ENSG00000250067		s445629	x	CCCUCCACGGAUGCGCUUAtt	UAAGCGCAUCCGUGGAGGGag	2/5															0.40551	0.399173	-0.859655	0.427376	0.470792		0.982009	0.391325	1.06064	-0.00777347	-0.0625934	0.233407		0	0
YJEFN3	ENSG00000250067		s445630	x	CGCAGGGACCCUCGCCAAUtt	AUUGGCGAGGGUCCCUGCGgu	3/5															0.657967	0.672214	0.180188	-0.0552788	0.609914		0.433185	0.751513	-0.271133	-0.308381	-0.237962	0.327245		0	0
YJEFN3	ENSG00000250067		s51606		GAGCUUAGCUCAAAUGCUAtt	UAGCAUUUGAGCUAAGCUCcg	2/5		-1.21741	-1.33996	-1.12153	-0.217187	-0.524149		0.612682	-2.46849	3.45561	-0.416583	-2.76758	3.82365		-0.76969	-0.745951	-1.89301	-0.113134	-0.485963		-0.177282	-0.386632	0.461031	-0.51404	-0.525493	0.985083		-2	0
YJEFN3	ENSG00000250067		s51607		GCUCAUUAACGAAGCCUAUtt	AUAGGCUUCGUUAAUGAGCtg	5/5		0.555307	0.470904	-0.0802032	-0.24213	0.0672409		1.93006	1.00444	0.68694	0.240401	-1.15909	0.26856															0	1
YJEFN3	ENSG00000250067		s51608		GGCUAGAGCAGAUUUGGAAtt	UUCCAAAUCUGCUCUAGCCat	2/5		0.3627	0.610416	-0.748064	0.326124	-0.547049		2.16745	1.60397	0.814651	0.714275	0.123133	0.256398		0.894367	0.897087	-0.434252	-0.3467	0.145367		0.965696	1.02372	-0.0995679	-0.12007	0.489536	-0.79735		0	1
ZNF101	ENSG00000181896		s41240		GAGACUCUGUGGACGUAAAtt	UUUACGUCCACAGAGUCUCtc	3/3															0.281871	0.398678	-0.29197	-0.197738	0.343052		0.192207	0.874968	-1.19388	-0.733155	0.799121	-0.650934		0	0
ZNF101	ENSG00000181896		s41241		GGGAAAUAGUGAGAGCCUUtt	AAGGCUCUCACUAUUUCCCta	3/3															-0.459276	-0.878	0.117758	-0.493019	0.180383		0.401364	-1.22488	2.44489	2.52255	-1.23917	2.30978		0	0
ZNF101	ENSG00000181896		s445631	x	ACCUGUUCUGGCUGCUCCAtt	UGGAGCAGCCAGAACAGGUcc	3/3															0.290932	0.344565	-0.693368	-0.0930132	-0.285486		0.820117	0.801339	0.116432	-0.822097	0.0293752	-0.558863		0	0
ZNF101	ENSG00000181896		s445632	x	GGACCCAGGACACCCGGAAtt	UUCCGGGUGUCCUGGGUCCuu	3/3															0.769882	0.868225	-0.522572	-0.0859063	0.178574		1.8775	1.59419	0.862657	-0.445645	-0.101116	-0.292351		0	1
ZNF14	ENSG00000105708		s15027		CCUUCGUUCCAGUCAAAUUtt	AAUUUGACUGGAACGAAGGaa	1/1															0.6037	0.804369	-1.13684	0.238799	-0.529794		1.52511	1.13987	0.382839	-0.536021	-0.237276	0.111351		0	1
ZNF14	ENSG00000105708		s15028		CUAUCGAUGUAAACAAUGUtt	ACAUUGUUUACAUCGAUAGgg	1/1															0.473072	0.178284	0.676374	-0.238524	1.27607		0.326041	-0.16392	0.817027	1.38449	-1.85464	0.649551		0	0
ZNF14	ENSG00000105708		s445633	x	CCUGCUCCUGAAGGCCGAAtt	UUCGGCCUUCAGGAGCAGGug	1/1															0.0707444	0.25479	-1.31577	0.500786	-0.219328		-0.557524	-0.163386	-0.699042	0.275916	0.611233	-0.86693		0	0
ZNF14	ENSG00000105708		s445634	x	GCUCUAGCGCAUCCUUUGUtt	ACAAAGGAUGCGCUAGAGCca	1/1															0.375676	0.183562	0.401929	-0.0554512	0.892045		2.16049	2.18567	0.604553	-0.336338	-0.248069	-0.210151		0	1
ZNF259	ENSG00000109917		s16972		CUUUCACUCUGAUCAUUGAtt	UCAAUGAUCAGAGUGAAAGgg	3/3															0.159188	0.332056	-1.00955	0.138824	-0.0459091		0.345001	0.698847	-0.75106	-0.485724	0.115357	-0.335888		0	0
ZNF259	ENSG00000109917		s16973		CAAAGAUGCUACAGCUGAAtt	UUCAGCUGUAGCAUCUUUGtt	3/3															0.439415	0.559019	-0.361212	0.254177	0.56911		-0.457206	-0.473087	-0.1226	-0.616274	0.175609	0.348295		0	0
ZNF259	ENSG00000109917		s445635	x	CCAUUGAAAUGAUGACUUUtt	AAAGUCAUCAUUUCAAUGGua	3/3															0.166078	0.0720472	-0.705668	-0.477901	-0.590559		0.799969	0.256579	1.21904	-0.0735939	0.257435	-0.125268		0	0
ZNF259	ENSG00000109917		s445636	x	GCUCUUUCUGUAGGUUAUUtt	AAUAACCUACAGAAAGAGCag	3/3															1.04052	1.13208	-0.6848	0.0275013	0.655403		1.55445	1.31841	0.562907	-0.577496	0.50102	-0.330171		0	1
SORT1 / PSAT1			s12406		GAUCAUCAGAUUUUGCGAAtt	UUCGCAAAAUCUGAUGAUCtg	**		0.28935	0.350236	-0.151922	-0.171282	0.0911301		1.34245	1.39511	0.620867	-0.317458	-0.102258	0.18838															0	0
APOC2 / APOC4			s1487		CCCAGAACCUGUACGAGAAtt	UUCUCGUACAGGUUCUGGGcg	**		-0.505624	-0.571545	-0.498089	0.109331	-0.572091		-0.464813	-0.34445	0.0751084	-0.0108792	-1.74133	1.20605															0	0
APOC2 / APOC4			s1488		CAAAGACAGCCGCCCAGAAtt	UUCUGGGCGGCUGUCUUUGct	**		0.119405	0.190346	-0.533912	0.248404	-0.383382		1.24606	1.28245	0.0920895	0.00881551	-0.161165	0.186919		0.532148	0.461501	-0.319738	-0.223627	0.418187		0.352743	0.620669	-0.393036	-0.284922	0.259526	-0.00969298		0	0
SLC35G3/ SLC35G5 / SLC35G6			s196940		GGAGGAGUGAGAUAGAACUtt	AGUUCUAUCUCACUCCUCCac	**		0.779714	1.12575	-0.728129	-0.104365	-0.0994096		1.80973	1.62863	0.366483	-0.780861	0.323386	-0.156322															0	1
SLC35G3/ SLC35G4 / SLC35G5 / SLC35G6 / SYT7			s197992		AUUACAGCCCGGAACCUCAtt	UGAGGUUCCGGGCUGUAAUga	**		0.312061	0.294729	-0.0217567	-0.00471079	-0.0129925		-0.529922	-1.1728	0.561193	0.170049	-0.913089	0.550275															0	0
APOC2 / APOC4			s223908		UGCCCGCUGUAGAUGAGAAtt	UUCUCAUCUACAGCGGGCAgg	**		0.319359	0.438211	-0.851121	0.126279	-0.537475		1.93316	1.3549	1.34486	0.365463	0.0530238	0.0370499		0.577557	0.656185	-0.254988	-0.313864	0.305048		0.768329	0.737326	0.348075	0.246398	0.315512	-0.134594		0	1
YJEFN3 / NDUFA13			s27375		CCAUCGACUACAAACGGAAtt	UUCCGUUUGUAGUCGAUGGgc	**		0.540001	0.768534	-0.338713	-0.0482396	-0.33474		2.12128	1.08855	1.57816	0.570966	-0.495712	0.990109		0.317564	0.465604	-0.480913	-0.122882	-0.446382		0.397035	0.422667	0.0270659	0.583236	0.184118	-0.0917946		0	1
LPAL2			s37276		GGAUGCUCAGACAAGAAUAtt	UAUUCUUGUCUGAGCAUCCtg	***		0.312453	0.467186	-0.468228	0.339259	-0.561823		1.5552	1.07323	0.30608	-0.232498	-0.384553	0.508526															0	0
LPAL2 / LPA			s37277		GGAGUGCUACCACAGUAAUtt	AUUACUGUGGUAGCACUCCtg	**		0.272482	-0.0905364	0.470519	-0.144956	0.444308		2.35663	1.36818	1.92378	1.25432	0.516205	0.143147															0	1
LPAL2			s37278		CCAGCACAGUAGGACCUCAtt	UGAGGUCCUACUGUGCUGGtg	***		-0.523301	-0.599933	-0.361988	-0.109391	0.0255948		-0.0827069	-0.745341	0.430201	0.293253	0.180387	0.474627															-1	0
SLC35G3/ SLC35G4 / SLC35G5 / SLC35G6			s38078		GCAGCAUCCUAGGACUAAUtt	AUUAGUCCUAGGAUGCUGCcc	**		0.10764	0.3004	-0.627219	0.0717977	-0.120576		0.915198	0.951234	-0.160238	0.178399	0.260903	0.28627															0	0
APOC2 / APOC4			s445483	x	GCCUGCCAGAGUCUGGUCUtt	AGACCAGACUCUGGCAGGCug	**															0.747324	0.923869	-0.496386	-0.132082	-0.483407		0.764663	0.866742	-0.0629724	-0.341554	-0.159153	-0.373726		0	0
APOC2 / APOC4			s445484	x	GGUCUCAACCACUAUAAAUtt	AUUUAUAGUGGUUGAGACCca	**															-0.0292662	0.0464165	-1.90001	0.096432	-0.313893		1.78015	1.93761	0.0316754	-0.575842	-0.785461	0.329505		0	1
APOC2 / APOC4			s445487		CCUCCUGGUAUUGGGAUUUtt	AAAUCCCAAUACCAGGAGGac	**															0.167754	0.249612	-0.370438	0.136315	0.455742		0.118302	0.679524	-0.681194	-0.119316	-0.31369	-0.602243		0	0
Q6ZP34_HUMAN / DNAJC2			s445522	x	GCGCAGGCUGGAGUGCAAUtt	AUUGCACUCCAGCCUGCGCaa	**															0.499099	0.782627	-1.0885	-0.484064	0.0204297		0.78487	0.419815	0.36868	0.0891393	-0.438701	0.551068		0	0
ENSG00000213993			s445523		GGAGGAAGGAGUAGGUGAUtt	AUCACCUACUCCUUCCUCCcu	***															0.306611	0.240062	-0.224922	0.10741	0.474116		1.15583	0.362595	1.66096	-0.0207724	-0.217207	0.714459		0	1
ENSG00000213993			s445524		GGAGUGUGCUGUCACUUAUtt	AUAAGUGACAGCACACUCCau	***															0.518448	0.135271	0.919627	0.16171	1.44094		1.93754	0.733951	2.09094	-0.0134871	-0.651341	1.1028		0	1
ENSG00000213993			s445525	x	GGUGGUGGCUCUGCCUACAtt	UGUAGGCAGAGCCACCACCac	***															0.491299	0.477245	-0.191355	0.251664	0.0293218		0.62179	1.1382	-0.687145	-0.84968	0.664204	-0.837024		0	0
APOC1P1			s445526		CCACUCUGCAAGAACUCAUtt	AUGAGUUCUUGCAGAGUGGag	***															0.647679	0.378874	1.12903	-0.247244	1.3154		0.599353	0.217946	0.790293	-0.2263	-1.03926	1.02919		0	0
Q6ZP34_HUMAN			s445527	x	CCCGGUCCUGGUGGUGGUUtt	AACCACCACCAGGACCGGGag	***															0.476233	0.437169	-0.133607	0.0218558	0.0929197		1.77708	1.49081	0.730718	0.508737	-0.477108	-0.722435		0	1
APOC1P1			s445528		CCUGCCAAGAUGUGGGAUUtt	AAUCCCACAUCUUGGCAGGaa	***															0.347262	0.488216	-1.01136	-0.0589126	0.380364		0.921091	1.23772	-0.496076	-0.525308	0.401517	-0.753064		0	0
APOC1P1			s445529	x	GGAGGAGGGUGCCACUGAUtt	AUCAGUGGCACCCUCCUCCcu	***															-0.00738096	0.175398	-1.03586	0.349878	-0.499323		-0.271259	0.190043	-1.02611	-0.994176	0.814947	-1.23491		0	0
LCAT / SLC12A4			s8103		GCUGAGCUCAGUAACCACAtt	UGUGGUUACUGAGCUCAGCct	**		0.595926	0.762269	-0.0985336	-0.17489	0.15705		0.292149	0.20335	-0.194657	-0.42914	-1.08102	0.833132															0	0
FADS1 / FADS3 / ZNF621			s8213		CCAUCAAGAUCUCAAUUUUtt	AAAAUUGAGAUCUUGAUGGaa	**		0.17785	0.250308	-0.428149	-0.219276	0.14353		1.27645	1.55737	-0.480202	-0.55874	0.603606	-0.134134															0	0
* siRNA shows one or two mismatch against intended gene ** siRNA targets multiple genes because of overlapping transcripts or homology and was excluded from further analysis *** gene targeted is not an established protein-coding gene
