# Supplementary material for: RNAi–Based Functional Profiling of Loci from Blood Lipid Genome-Wide Association Studies Identifies Genes with Cholesterol-Regulatory Function
Source: PLoS Genet. 2013 Feb 28;9(2):e1003338. doi: 10.1371/journal.pgen.1003338 (PMC3585126; doi:10.1371/journal.pgen.1003338)
Supplement: Table S5 — Pearson's correlations between analyzed parameters in GWAS1 versus GWAS2 RNAi screens. (XLS) [file pgen.1003338.s012.xls]

## Sheet: Table S5
Table S5: Pearson's correlations between analyzed parameters in GWAS1 versus GWAS2 RNAi screens*
			first screen (GWAS1)													second screen (GWAS2)
			LDL uptake						free cholesterol (FC)							LDL uptake						free cholesterol (FC)
			total	concentration	structures	nCells	AreaCell		total	concentration	area	structures	nCells	AreaCell		total	concentration	structures	nCells	AreaCell		total	concentration	area	structures	nCells	AreaCell
first screen (GWAS1)	LDL uptake	total	1	0.945565	0.372204	-0.0344015	0.216502		0.361001	0.417182	0.147532	-0.20739	0.167646	-0.0443679		0.810161	0.819752	0.363477	0.136621	0.48751		0.3953	0.359455	0.214916	-0.165815	0.170764	0.0393928
		concentration	0.945565	1	0.106254	0.0582258	-0.00226157		0.332895	0.423968	0.0777942	-0.340579	0.216818	-0.132039		0.747428	0.803344	0.183886	0.0963548	0.366859		0.370541	0.390883	0.10569	-0.332117	0.209186	-0.0820475
		structures	0.372204	0.106254	1	-0.247343	0.597032		0.059232	0.0483528	0.0930353	0.308163	0.0265243	0.112044		0.404981	0.270963	0.760772	0.230524	0.414018		0.126844	-0.0276872	0.35723	0.574777	0.0237	0.276006
		nCells	-0.0344015	0.0582258	-0.247343	1	-0.532217		0.0755744	0.087763	-0.00658052	-0.0483727	0.035932	0.100763		0.232667	0.24445	0.0837843	0.141517	0.207226		0.157763	0.192148	0.00317203	-0.177064	0.160342	-0.108157
		AreaCell	0.216502	-0.00226157	0.597032	-0.532217	1		-0.0191211	-0.029061	0.00971051	0.126856	-0.013697	0.0981791		0.23439	0.118922	0.393081	0.059586	0.529298		0.0106334	-0.0637634	0.0975049	0.179527	-0.143819	0.273874
	free cholesterol (FC)	total	0.361001	0.332895	0.059232	0.0755744	-0.0191211		1	0.885996	0.788216	-0.112949	-0.190486	0.279038		0.408886	0.472416	-0.0785612	-0.0498921	0.138384		0.710851	0.649685	0.477255	-0.30231	0.0231033	0.047413
		concentration	0.417182	0.423968	0.0483528	0.087763	-0.029061		0.885996	1	0.444221	-0.309596	0.067011	-0.00565956		0.37742	0.458217	-0.106113	0.000861565	0.129573		0.697786	0.740343	0.352545	-0.330319	0.120896	-0.119288
		area	0.147532	0.0777942	0.0930353	-0.00658052	0.00971051		0.788216	0.444221	1	0.181365	-0.4077	0.468508		0.290357	0.311844	-0.0123364	-0.123099	0.0661774		0.557664	0.36792	0.562305	-0.134167	-0.0789012	0.241274
		structures	-0.20739	-0.340579	0.308163	-0.0483727	0.126856		-0.112949	-0.309596	0.181365	1	-0.110524	0.214544		-0.076434	-0.1938	0.439255	0.189444	0.00982551		-0.170031	-0.346448	0.209471	0.792342	-0.115677	0.228633
		nCells	0.167646	0.216818	0.0265243	0.035932	-0.013697		-0.190486	0.067011	-0.4077	-0.110524	1	-0.709629		0.175576	0.184126	0.0769446	0.184612	0.0770389		-0.00742897	0.129373	-0.174442	-0.00323409	0.363482	-0.267122
		AreaCell	-0.0443679	-0.132039	0.112044	0.100763	0.0981791		0.279038	-0.00565956	0.468508	0.214544	-0.709629	1		0.117092	0.049722	0.199963	-0.0563503	0.194853		0.105126	-0.0960975	0.302751	0.0504463	-0.263764	0.450804
second screen (GWAS2)	LDL uptake	total	0.810161	0.747428	0.404981	0.232667	0.23439		0.408886	0.37742	0.290357	-0.076434	0.175576	0.117092		1	0.957033	0.417407	0.0309402	0.408092		0.202131	0.207533	0.0785155	-0.192708	0.164595	-0.0780508
		concentration	0.819752	0.803344	0.270963	0.24445	0.118922		0.472416	0.458217	0.311844	-0.1938	0.184126	0.049722		0.957033	1	0.194685	0.0593389	0.204575		0.193294	0.235312	0.0213858	-0.291698	0.21214	-0.19586
		structures	0.363477	0.183886	0.760772	0.0837843	0.393081		-0.0785612	-0.106113	-0.0123364	0.439255	0.0769446	0.199963		0.417407	0.194685	1	-0.00896517	0.671999		0.0546414	-0.0396742	0.187839	0.315619	-0.0321646	0.233009
		nCells	0.136621	0.0963548	0.230524	0.141517	0.059586		-0.0498921	0.000861565	-0.123099	0.189444	0.184612	-0.0563503		0.0309402	0.0593389	-0.00896517	1	0.0185776		-0.0116068	0.0263315	-0.0804261	-0.0292674	0.0585211	-0.0935033
		AreaCell	0.48751	0.366859	0.414018	0.207226	0.529298		0.138384	0.129573	0.0661774	0.00982551	0.0770389	0.194853		0.408092	0.204575	0.671999	0.0185776	1		0.136863	0.140117	0.080389	0.0155265	-0.0485644	0.214051
	free cholesterol (FC)	total	0.3953	0.370541	0.126844	0.157763	0.0106334		0.710851	0.697786	0.557664	-0.170031	-0.00742897	0.105126		0.202131	0.193294	0.0546414	-0.0116068	0.136863		1	0.878023	0.77055	-0.0799576	-0.059085	0.0741857
		concentration	0.359455	0.390883	-0.0276872	0.192148	-0.0637634		0.649685	0.740343	0.36792	-0.346448	0.129373	-0.0960975		0.207533	0.235312	-0.0396742	0.0263315	0.140117		0.878023	1	0.418988	-0.345553	0.0864702	-0.16946
		area	0.214916	0.10569	0.35723	0.00317203	0.0975049		0.477255	0.352545	0.562305	0.209471	-0.174442	0.302751		0.0785155	0.0213858	0.187839	-0.0804261	0.080389		0.77055	0.418988	1	0.34319	-0.218269	0.359464
		structures	-0.165815	-0.332117	0.574777	-0.177064	0.179527		-0.30231	-0.330319	-0.134167	0.792342	-0.00323409	0.0504463		-0.192708	-0.291698	0.315619	-0.0292674	0.0155265		-0.0799576	-0.345553	0.34319	1	-0.231527	0.369184
		nCells	0.170764	0.209186	0.0237	0.160342	-0.143819		0.0231033	0.120896	-0.0789012	-0.115677	0.363482	-0.263764		0.164595	0.21214	-0.0321646	0.0585211	-0.0485644		-0.059085	0.0864702	-0.218269	-0.231527	1	-0.694605
		AreaCell	0.0393928	-0.0820475	0.276006	-0.108157	0.273874		0.047413	-0.119288	0.241274	0.228633	-0.267122	0.450804		-0.0780508	-0.19586	0.233009	-0.0935033	0.214051		0.0741857	-0.16946	0.359464	0.369184	-0.694605	1
* Pearson's correlation between observed effect for individual siRNAs (Table S4) among different parameters and screens.
