# Supplementary material for: RNAi–Based Functional Profiling of Loci from Blood Lipid Genome-Wide Association Studies Identifies Genes with Cholesterol-Regulatory Function
Source: PLoS Genet. 2013 Feb 28;9(2):e1003338. doi: 10.1371/journal.pgen.1003338 (PMC3585126; doi:10.1371/journal.pgen.1003338)
Supplement: Table S6 — Regulation of LDLR upon knockdown of 35 different genes. Effects >2 standard deviations of untreated and mock (mRNA) or untreated and control siRNA (protein) treated cells are depicted in bold. * p<0.01, ** p<0.001, *** p<0.0001. (XLS) [file pgen.1003338.s013.xls]

## Sheet: Table S6
Table S6: Regulation of LDLR upon knockdown of 35 different genes
Effects >2 standard deviations of untreated and mock (mRNA) or untreated and control siRNA (protein) treated cells are depicted in bold. * p< 0.01, ** p< 0.001, *** p< 0.0001.
					LDLR mRNA expression														LDLR protein expression
					mRNA expression LDLR/GAPDH						mRNA expression LDLR/ACTB						mRNA		LDLR protein					protein (LDLR/TUBA)					protein
GeneName	GeneName	ENSG	siRNA.ID		Exp.1	Exp.2	Exp.3	Exp.4	mean		Exp.1	Exp.2	Exp.3	Exp.4	mean		regulated		Exp.1	Exp.2	Exp.3	mean		Exp.1	Exp.2	Exp.3	mean		regulated
untreated	untreated				1.02159	0.688443	0.664583	0.617668	0.748071		1.00928	0.828378	0.742966	0.587621	0.79206				1.21783	0.994577	1.06386	1.09209		1.04608	1.05129	1.05756	1.05164
control	neg. control		s229174		1	1	1	1	1		1	1	1	1	1				0.885467	1.00174	0.960874	0.94936		0.957761	0.952983	0.942444	0.951062
mock	mock				1.02074	1.08856	0.930823	1.15839	1.04963		1.05956	1.1673	1.1336	0.928334	1.0722				1.21813	0.992876	1.39469	1.2019		0.966635	1.37087	1.09235	1.14328
LDLR	LDLR	ENSG00000130164	s237197		0.759688	0.891144			0.825416		0.886272	0.920007			0.903139				0.668063	0.883709	0.622526	0.724766		0.900853	0.96303	1.05645	0.973445
	LDLR	ENSG00000130164	s224006		0.652107	0.455049			0.553578		0.625323	0.521022			0.573172				0.31574	0.379349	0.17973	0.291606		0.606313	0.792074	0.594546	0.664311		**
	LDLR	ENSG00000130164	s224008		0.75106	0.726718			0.738889		0.738833	0.757404			0.748118				0.419255	0.580153	0.281872	0.427093		0.688383	0.955189	0.848581	0.830718
	LDLR	ENSG00000130164	s6		0.690043	0.583417			0.63673		0.723455	0.605494			0.664475				0.489253	0.866233	0.635021	0.663502		0.508295	1.03068	0.858098	0.799025
APOA1	APOA1	ENSG00000118137	s1467		0.72962	0.728793	0.686487		0.714967		1.06386	1.19629	0.97412		1.07809				1.09164	1.12349	1.88358	1.36624		0.79432	1.26144	1.38406	1.1466
	APOA1	ENSG00000118137	s1468		0.839961	0.846288	0.760776		0.815675		1.03099	1.0647	0.86606		0.987247				0.955552	0.68659	0.976538	0.872893		1.03941	0.890551	0.995647	0.975203
	APOA1	ENSG00000118137	s223885		0.733382	0.834402	0.630849		0.732878		0.822583	1.05515	0.791271		0.889669				0.507426	0.341618	0.749151	0.532732		0.734556	0.468534	0.820418	0.674503		**
B4GALT4	B4GALT4	ENSG00000121578	s508		0.884463	1.01364	0.862734	1.00097	0.940451		1.41111	0.96578	1.47348	1.07215	1.23063				0.688488	0.908141	1.2836	0.960075		0.588463	0.690446	1.37667	0.885194
	B4GALT4	ENSG00000121578	s509		0.522007	1.02518	0.672676	0.621645	0.710378		0.884981	1.08045	0.969613	1.09993	1.00874				0.467031	0.64736	0.769134	0.627842		0.507434	0.756965	0.764347	0.676248		*
	B4GALT4	ENSG00000121578	s510			0.976468	0.890448	0.788245	0.885054			0.978439	1.08372	1.05459	1.03891				0.572646	0.943411	1.22138	0.912478		0.547703	0.559735	0.844805	0.650747
BAZ1B	BAZ1B	ENSG00000009954	s17208		1.11385	0.763443	0.611057		0.829451		0.672097	0.88932	0.749458		0.770292				0.815984	0.641192	0.702421	0.719865		1.20479	0.67479	0.748286	0.875956
	BAZ1B	ENSG00000009954	s17209		1.90647	0.939305	0.668785		1.17152		0.952685	1.09106	0.78909		0.944279				0.672618	0.658797	0.781138	0.704185		0.670178	0.658685	0.753761	0.694208
	BAZ1B	ENSG00000009954	s17210		1.12762	0.691729	0.573139		0.797495		0.720539	0.957965	0.747002		0.808502				0.579653	0.870028	0.798908	0.74953		0.593609	0.910929	0.826496	0.777011
BCL7B	BCL7B	ENSG00000106635	s17733		1.51979	0.923077	0.603098		1.01532		0.893722	1.31539	0.761094		0.990068				0.847076	0.910097	1.16816	0.975112		1.07813	0.532368	1.25021	0.953569
	BCL7B	ENSG00000106635	s17734		1.06734	0.933057	0.6729		0.891097		0.690589	1.12915	0.820525		0.880088				0.870738	0.851536	0.885136	0.869136		1.15573	0.453026	0.914789	0.841182
	BCL7B	ENSG00000106635	s228480		1.42675	1.07414	0.612768		1.03789		1.01675	1.45348	0.833835		1.10136				0.540344	0.724422	0.324657	0.529808		0.895945	0.421027	0.311744	0.542906		**
C12orf43	C12orf43	ENSG00000157895	s35069		0.770115	1.03012	0.973348	1.1922	0.991447		1.51258	1.13897	1.35717	1.21623	1.30624				0.399722	0.715838	1.164	0.759853		0.345374	0.629497	0.825668	0.60018
	C12orf43	ENSG00000157895	s35070		1.07453	1.21752	1.07799	1.75934	1.28235		1.65155	1.16175	1.68568	1.3015	1.45012				1.08502	1.25594	1.45623	1.26573		0.961994	1.04471	1.13607	1.04759
	C12orf43	ENSG00000157895	s35071		0.869521	1.30215	1.0377	0.897279	1.02666		1.61459	1.44279	1.98283	1.26631	1.57663				0.856537		2.11068	1.48361		0.76596		1.65928	1.21262
CETP	CETP	ENSG00000087237	s2933		0.846368	1.04948	0.742021	1.01872	0.914148		1.42657	0.945419	1.16896	1.02595	1.14172				0.697451	0.98453	1.2482	0.976726		0.974158	0.599709	1.14834	0.907402
	CETP	ENSG00000087237	s2934		0.624497	1.14492	0.857146	0.935055	0.890405		0.850682	0.81805	1.00512	1.02941	0.925816				0.586954	0.778886	1.3663	0.910715		0.705184	0.306384	1.3622	0.791256
	CETP	ENSG00000087237	s2935			1.43569	1.84002	1.11944	1.46505			1.22321	1.75385	1.23986	1.40564		*		0.459155	0.590768	0.615185	0.555036		0.588446	0.345843	0.875303	0.603197		**
CXCL12	CXCL12	ENSG00000107562	s12644		1.08587	1.34873	0.809426		1.08134		1.26276	1.26672	0.853316		1.1276				1.18159	1.3698	1.87164	1.47434		1.47914	1.30549	1.70932	1.49798		**
	CXCL12	ENSG00000107562	s12645		0.658061	0.905049	0.66743		0.743513		1.0759	0.965573	1.02951		1.02366				0.652282	0.613049	1.27736	0.847564		1.13257	0.699278	1.07199	0.967946
	CXCL12	ENSG00000107562	s226988		0.986826	1.271	0.708673		0.988834		1.06202	1.16751	0.77504		1.00152				0.98421	1.16231	1.77189	1.30614		1.17822	0.912528	1.2136	1.10145
FAM174A	FAM174A	ENSG00000174132	s226341		0.995414	0.817996	0.853612		0.889007		1.37389	0.814223	1.01286		1.06699				0.668117	0.690228	1.28283	0.880392		1.63362	1.11832	0.836433	1.19612
	FAM174A	ENSG00000174132	s226342		0.970801	0.829402	0.735128		0.84511		1.23047	0.775775	0.770668		0.925638				0.78243	0.893796	1.51932	1.06518		1.25382	1.58942	1.01201	1.28508
	FAM174A	ENSG00000174132	s51157		1.69042	1.4219	0.882815		1.33171		2.16542	1.20456	0.947021		1.439				0.600865	0.284613	0.940247	0.608575		0.88548	0.491703	0.613935	0.663706		*
FOLH1	FOLH1	ENSG00000086205	s5327		1.15231	1.03538	0.927518		1.0384		1.30358	0.947447	1.01775		1.08959				1.25874	0.578878	0.734618	0.857414		1.54425	0.512269	0.676063	0.910861
	FOLH1	ENSG00000086205	s5328		1.22169	1.55405	1.13953		1.30509		1.27588	1.07365	1.32391		1.22448				1.13465	0.74954	1.76731	1.21717		2.46129	0.716329	1.22796	1.46853
	FOLH1	ENSG00000086205	s5329		0.820084	0.980242	0.83232		0.877549		1.17183	1.03274	1.01315		1.07257				1.377	0.58173	1.28475	1.08116		2.09866	0.582385	1.40025	1.36043
FZD9	FZD9	ENSG00000188763	s15847		1.27201	1.32973	0.836438		1.14606		1.86458	1.12797	0.957364		1.31664				1.06496	0.990405	1.45011	1.16849		1.1571	1.01271	1.29085	1.15355
	FZD9	ENSG00000188763	s15848		1.26148	1.32717	0.842333		1.14366		2.06087	1.25113	0.976449		1.42948				0.500523	0.372056	1.00042	0.624332		0.715324	0.406191	0.858556	0.660024		*
	FZD9	ENSG00000188763	s15849		1.00566	1.16028	0.86234		1.00943		1.89107	1.11672	1.03385		1.34721				0.962424	0.741484	1.39836	1.03409		1.33925	0.797067	1.10226	1.07953
GALNT2	GALNT2	ENSG00000143641	s5554		1.29187	0.674666	0.490108		0.818882		0.839335	0.989021	0.655591		0.827982				0.624012	0.828389	0.83628	0.762894		0.993318	0.840198	0.873995	0.902504
	GALNT2	ENSG00000143641	s5555		1.42783	0.89841	0.797793		1.04134		0.941815	1.07411	0.887232		0.967718				0.769206	0.936886	1.22634	0.977477		1.1214	0.638938	1.2655	1.00861
	GALNT2	ENSG00000143641	s5556		1.33443	0.906281	0.577845		0.939519		0.838894	1.06182	0.703001		0.867904				0.656957	0.73677	0.972555	0.78876		1.24855	0.536931	1.07497	0.953484
GATAD2A	GATAD2A	ENSG00000167491	s224320		0.641868	0.803291	0.704063	1.11292	0.815536		1.03236	0.770457	0.914599	1.03608	0.938375				0.222009	0.429465	0.468831	0.373435		0.372571	0.352298	0.683162	0.469343		***
	GATAD2A	ENSG00000167491	s29501		0.680904	0.810934	0.637846	1.21485	0.836135		1.24778	0.846061	1.33132	1.16233	1.14687				0.791128	1.35976	1.22626	1.12572		0.771782	0.778855	0.904422	0.818353
	GATAD2A	ENSG00000167491	s29503		0.720298	0.810325	0.653149	0.925269	0.777261		1.18093	0.808459	1.25048	0.899947	1.03495				1.27752	1.18216	1.51219	1.32396		1.12366	0.692867	0.860315	0.892281
HMGCR	HMGCR	ENSG00000113161	s141		0.692843	1.99402	1.36887	1.41413	1.36746		1.66389	1.87687	1.84182	1.62091	1.75087				0.638144	1.0303	1.16006	0.942835		0.794759	0.96103	0.987801	0.91453
	HMGCR	ENSG00000113161	s142		0.583669	1.024	0.662048	0.769734	0.759863		1.10904	0.891265	1.00429	1.00975	1.00359				0.779536	1.00789	0.941856	0.909762		0.708791	1.08735	0.841707	0.879284
	HMGCR	ENSG00000113161	s143		0.868127	1.32605	0.891895	0.837463	0.980884		1.46823	1.51558	1.70088	1.31594	1.50016				0.677806	1.0514	0.921415	0.883541		0.633283	1.11668	0.713318	0.821095
HNF1A	HNF1A	ENSG00000135100	s13868		0.826942	0.950277	0.915153	1.07939	0.94294		1.25231	0.91615	1.24928	1.06948	1.1218				1.16235	0.99037	0.581848	0.911523		0.987559	0.750459	0.481209	0.739742
	HNF1A	ENSG00000135100	s13869		0.696617	1.20738	0.943285	0.816588	0.915968		1.1259	1.08048	1.22235	0.997195	1.10648				1.08522	0.977353	1.00546	1.02268		0.98811	0.672255	0.811187	0.82385
	HNF1A	ENSG00000135100	s13870		0.71607	0.859192	0.858098	0.92449	0.839463		1.09767	0.836907	1.18021	0.888024	1.0007					1.01296	1.43228	1.22262			0.705873	1.03633	0.871102
LDLRAP1	LDLRAP1	ENSG00000157978	s25118		1.03567	0.928633	0.678925		0.881076		1.56274	0.938858	0.830022		1.11054				1.0791	0.885168	2.5483	1.50419		1.41384	1.16793	1.64451	1.40876		*
	LDLRAP1	ENSG00000157978	s25119		1.14395	1.1403	0.94928		1.07784		1.82725	1.12869	0.948894		1.30161				1.16588	1.18997	2.42314	1.593		1.6089	1.56346	1.41934	1.53057		**
	LDLRAP1	ENSG00000157978	s25120		1.28454	1.04463	1.08665		1.13861		1.67673	0.917301	1.0335		1.20918				1.34045	0.870325	1.72288	1.31122		2.80597	1.02196	0.849201	1.55904
LPL	LPL	ENSG00000175445	s701		1.12157	0.913739	1.9646	0.840056	1.20999		1.95142	0.977699	2.90956	0.935221	1.69348				0.906177	0.942502	1.46887	1.10585		0.880863	0.720729	1.50321	1.03493
	LPL	ENSG00000175445	s702		0.427243	0.496551	0.703729	0.489597	0.52928		1.02767	0.683781	1.4349	0.774134	0.980122				0.844288	0.844703	1.44311	1.04403		0.916627	0.703544	1.46296	1.02771
	LPL	ENSG00000175445	s703			0.742118	0.588251	0.796397	0.708922			0.813512	0.882132	0.826657	0.840767				0.828496	0.634639	1.77194	1.07836		0.738768	0.451927	1.87855	1.02308
MAU2	MAU2	ENSG00000129933	s225955		0.941238	0.879413	0.61549	0.490589	0.731683		1.32644	0.9535	1.17739	0.803803	1.06528				0.954423	1.0082	1.83932	1.26731		0.832445	1.21211	1.35475	1.1331
	MAU2	ENSG00000129933	s23701		0.859587	1.65755	0.676894	0.833017	1.00676		1.24796	1.40483	0.936211	1.11694	1.17649				1.81351	0.979034	1.29302	1.36185		1.48964	1.06713	0.835234	1.13067
	MAU2	ENSG00000129933	s23702			1.74669	1.05732	1.2051	1.33637			1.56052	1.25729	1.32574	1.38118				0.472711	0.841719	0.774018	0.69615		0.517842	1.05602	0.701039	0.758299
MLXIPL	MLXIPL	ENSG00000009950	s27386		1.45832	1.00373	1.00899		1.15701		1.71713	1.09307	0.978571		1.26292				1.09711	0.705681	1.83415	1.21231		1.53821	1.14646	1.10802	1.26423
	MLXIPL	ENSG00000009950	s27387		1.02073	1.04832	1.16496		1.078		1.54239	0.882636	1.32688		1.25063				0.680645	0.787722	1.97133	1.14657		1.67357	1.36027	1.441	1.49161
	MLXIPL	ENSG00000009950	s27388		1.12363	0.842436	1.03318		0.999748		1.39437	0.709616	1.07124		1.05841				1.26771	0.682724	3.38101	1.77715		1.75525	1.22075	2.04703	1.67434		**
MRPS6	MRPS6	ENSG00000243927	s35126		1.59775	0.742	0.532189		0.957313		0.955802	1.10558	0.773148		0.944845				0.955332	1.10836		1.03185		0.725057	0.864364		0.794711
	MRPS6	ENSG00000243927	s35127		1.60195	0.830251	0.587779		1.00666		0.978285	0.925295	0.723282		0.875621				0.809408	1.26485	0.839327	0.971194		0.769461	1.43496	0.98931	1.06458
	MRPS6	ENSG00000243927	s35128		1.62241	0.740947	0.682888		1.01542		1.08475	1.00066	0.823847		0.969753				0.497166	0.77225	0.579609	0.616342		0.596465	1.18464	0.795188	0.858766
MTHFD1L	MTHFD1L	ENSG00000120254	s24712		0.572334	0.778773	0.648625	0.865905	0.716409		1.44926	0.789439	1.11092	0.980782	1.0826				1.19454	1.1962	1.61973	1.33682		1.20381	1.15616	1.29834	1.21944
	MTHFD1L	ENSG00000120254	s24713		0.589271	0.618676	0.694928	0.934167	0.709261		1.11889	0.625233	1.10783	0.863099	0.928763				1.29708	1.44223	1.4163	1.38521		1.28544	1.35278	1.28399	1.3074
	MTHFD1L	ENSG00000120254	s24714		0.667318	0.728539	0.627831	0.74042	0.691027		1.27634	0.802965	1.13402	0.862465	1.01895				1.20494	1.07864	0.923374	1.06899		1.21395	0.890384	0.754008	0.95278
NR1H3	NR1H3	ENSG00000025434	s19568		0.52585	0.619279	0.557768	0.660633	0.590882		1.09681	0.712123	1.26716	0.944667	1.00519				0.739426	0.75561	0.634998	0.710011		1.05266	0.866996	0.848835	0.92283
	NR1H3	ENSG00000025434	s19570		0.845844	0.692908	0.564387	0.948637	0.762944		1.50539	0.713801	0.978469	0.982095	1.04494				1.4163	1.51988	1.36108	1.43242		1.40461	0.985833	1.36692	1.25246
	NR1H3	ENSG00000025434	s223073			0.614507	0.484147	0.727463	0.608706			0.767345	1.02087	0.943475	0.910565				0.985061	1.369	1.56208	1.30538		1.17589	1.21149	1.80454	1.39731
OASL	OASL	ENSG00000135114	s16432		0.50668	0.915187	0.712506	0.835762	0.742534		0.986844	0.881397	1.03005	0.903381	0.950419				0.856981	0.963527	0.994767	0.938425		0.967735	1.02835	0.993677	0.996588
	OASL	ENSG00000135114	s16433		1.50793	1.60744	1.36027	1.59206	1.51692		2.79827	1.5554	2.17349	1.96806	2.12381		**		0.894441	0.913402	0.904466	0.904103		0.905669	0.698373	0.910883	0.838308
	OASL	ENSG00000135114	s16434		0.736499	1.12246	0.871837	0.876178	0.901744		1.22312	1.16776	1.55504	1.06521	1.25278				0.437695	0.647012	0.903427	0.662711		0.401224	0.449368	0.911249	0.58728
PAFAH1B1	PAFAH1B1	ENSG00000007168	s9996		1.83984	0.930646	0.620472		1.13032		1.36453	1.15734	0.82347		1.11511				1.12775	1.23334	1.0645	1.14186		0.838847	1.01186	0.852004	0.900903
	PAFAH1B1	ENSG00000007168	s9997		2.58136	0.907047	0.754645		1.41435		1.71483	1.42952	0.938393		1.36091				0.991871	1.15727	0.521285	0.890143		0.980155	1.09052	0.633729	0.901469
	PAFAH1B1	ENSG00000007168	s9998		2.21935	0.945196	0.665796		1.27678		1.87301	1.5657	1.12786		1.52219				0.702599	0.639467	0.417385	0.586484		0.670189	0.612099	0.575816	0.619368		**
POP4	POP4	ENSG00000105171	s21162		0.571068	0.652549	0.553077	0.824598	0.650323		1.25543	0.776612	1.28695	1.18836	1.12684				0.744512	0.797768	0.84418	0.795487		1.15539	0.972149	0.867807	0.99845
	POP4	ENSG00000105171	s21164		0.553305	0.61191	0.623975		0.596397		1.06295	0.627139	1.02097	1.03509	0.936538				1.18925	1.29943	1.89696	1.46188		1.07294	0.918519	1.25049	1.08065
	POP4	ENSG00000105171	s223155			0.81684	0.617727	1.17889	0.871153			1.01112	1.1601	1.36356	1.17826				0.484716	0.555909	0.506673	0.515766		0.689262	0.463399	0.81888	0.65718		**
SELP	SELP	ENSG00000174175	s12683		0.270893	0.431521	0.666245	0.662888	0.507887		0.931968	0.550912	1.06797	1.10219	0.913259				0.579156	0.746567	1.09142	0.805715		0.639615	0.847082	1.29265	0.926449
	SELP	ENSG00000174175	s12684		0.467502	1.35473	0.999714	0.821351	0.910825		1.01835	1.40871	1.45114	1.30383	1.29551				0.907608	1.10248	0.669365	0.89315		0.727626	1.01502	0.934732	0.892458
	SELP	ENSG00000174175	s12685		0.50208	0.71097	0.683732	0.693192	0.647494		0.951905	0.793823	1.03782	0.862895	0.91161				0.982706	1.12239	1.24065	1.11525		0.851963	1.20861	1.54062	1.2004
SEZ6L	SEZ6L	ENSG00000100095	s225966		0.647406	0.852712	1.33185	0.805453	0.909354		0.995976	0.82109	1.55735	0.906571	1.07025				0.808144	1.15419	1.29296	1.0851		0.663793	1.13355	1.35952	1.05229
	SEZ6L	ENSG00000100095	s24051		0.599215		0.78657	0.983339	0.789708		1.0016		1.05848	0.940243	1.00011				0.987383	1.22697	1.15919	1.12451		0.782514	1.17997	1.29281	1.0851
	SEZ6L	ENSG00000100095	s24052			0.744224	0.833299	0.672494	0.750006			0.824286	1.21816	0.861862	0.968104				0.998561	1.67732	2.04525	1.57371		0.851728	1.7601	2.3637	1.65851		**
SIK3	SIK3	ENSG00000160584	s225956		1.53633	0.946415	0.547199		1.00998		1.08479	0.99137	0.73468		0.936946				1.11587	1.093	1.26222	1.15703		1.17028	1.44276	0.824239	1.14576
	SIK3	ENSG00000160584	s225957		2.15846	0.903847	0.665332		1.24254		1.58081	1.41588	1.11391		1.3702				1.0825	1.05017	1.13159	1.08808		1.01568	1.99815	1.04435	1.35273
	SIK3	ENSG00000160584	s225958		2.40381	1.16325	0.601699		1.38959		1.4147	1.43586	0.721754		1.19077				1.25718	1.35376	1.23173	1.28089		1.38051	1.83879	1.08079	1.43336
SMAD3	SMAD3	ENSG00000166949	s8400		0.714591	0.598558	0.429149	0.624156	0.591614		1.08934	0.608294	0.759164	0.726438	0.795809				0.738571	0.875052	0.999006	0.870876		0.934719	0.632999	0.838187	0.801968
	SMAD3	ENSG00000166949	s8401		1.18969	1.48757	0.952514	1.48221	1.278		2.48523	1.6423	2.03487	2.01109	2.04337				0.765602	1.54008	0.927716	1.0778		0.946318	0.812383	0.656036	0.804913
	SMAD3	ENSG00000166949	s8402			0.858712	0.766887	1.15046	0.925354			0.894933	1.17824	1.31003	1.12774				0.837317	1.04207	0.708133	0.862508		0.939505	0.605531	0.658207	0.734414
SORT1	SORT1	ENSG00000134243	s12406		0.774485	1.02222	0.896368	1.18757	0.970159		1.20881	0.95507	1.40902	1.14546	1.17959				0.879263	1.1567	1.39056	1.14218		0.636723	1.15073	0.993102	0.92685
	SORT1	ENSG00000134243	s224557		0.567043	0.872642	0.600342	0.658825	0.674713		0.865662	0.863248	1.0431	0.830488	0.900625				0.306762	1.15451	0.774332	0.745203		0.349841	1.53124	0.806928	0.896003
	SORT1	ENSG00000134243	s224558			1.01665	0.999031	0.909583	0.975089			1.05548	1.22437	1.10303	1.12763				0.814827	1.29804	1.88246	1.33178		0.679098	1.2561	1.22009	1.05176
TBL2	TBL2	ENSG00000106638	s226084		1.81794	1.09411	0.739709		1.21725		1.15618	1.40038	1.04337		1.19998				1.1208	1.43698	1.84461	1.46746		1.46124	1.10095		1.28109
	TBL2	ENSG00000106638	s25572		1.96483	0.837678	0.693448		1.16532		1.23694	1.09068	0.870377		1.066				0.639921	0.628404	0.858449	0.708924		1.20702	0.594976	0.763629	0.855209
	TBL2	ENSG00000106638	s25573		1.62842	1.12487	0.524178		1.09249		1.21908	1.27562	0.732564		1.07576				0.827448	0.617668	0.628216	0.691111		1.06912	0.716655	0.586062	0.790614
TM6SF2	TM6SF2	ENSG00000213996	s28703		0.601013	0.872233	0.586586		0.686611		1.12479	1.16413	0.898432		1.06245				0.490269	0.437853	0.797944	0.575355		1.1256	0.616819	1.30433	1.01558
	TM6SF2	ENSG00000213996	s28704		0.89629	1.19248	0.954296		1.01436		0.910157	1.21775	1.05857		1.06216				0.383651	0.1522	0.542483	0.359445		0.537211	0.17765	0.457113	0.390658		***
	TM6SF2	ENSG00000213996	s28705		0.628277	1.01645	0.919811		0.854846		0.936524	1.01981	0.929382		0.961905				0.733876	0.606067	1.21331	0.851086		0.911097	0.668748	0.994969	0.858271
TMEM57	TMEM57	ENSG00000204178	s30473		1.78597	1.25775	0.639886		1.22787		1.21757	1.61862	0.990488		1.27556				1.16091	0.955444	1.01804	1.0448		1.43445	1.06203	1.02642	1.1743
	TMEM57	ENSG00000204178	s30474		1.69014	0.889999	0.586392		1.05551		1.1061	1.31143	0.811164		1.07623				1.14907	0.982898	1.02784	1.05327		0.937546	1.39795	0.846627	1.06071
	TMEM57	ENSG00000204178	s30475		2.38748	1.0286	0.61444		1.34351		1.78336	1.382	0.839765		1.33504				0.845342	0.842773	0.866799	0.851638		0.835103	1.87612	0.886377	1.1992
TSSK6	TSSK6	ENSG00000178093	s199524		0.825066	0.972486	0.667396		0.821649		1.18201	0.701571	0.791743		0.891775				1.10825	0.985399	1.30508	1.13291		1.16936	0.997118	0.993374	1.05328
	TSSK6	ENSG00000178093	s38366		3.49897	2.91864	2.72058		3.04606		6.15389	4.17339	3.73369		4.68699		***		0.330204	0.32046	0.937406	0.529357		0.829463	0.477439	1.15961	0.822169
	TSSK6	ENSG00000178093	s38367		0.933235	1.13369	1.01144		1.02612		1.30639	0.972267	1.02035		1.09967				0.942071	1.05183	1.32243	1.10545		1.10812	0.981607	1.33145	1.14039
WDR12	WDR12	ENSG00000138442	s31440		0.439235	0.631665	0.469909	0.499138	0.509987		1.01877	0.723405	0.786908	0.701855	0.807734				0.852794	0.800441	1.35379	1.00234		1.23342	0.907082	1.97473	1.37174
	WDR12	ENSG00000138442	s31441		0.277674	0.45111	0.348959	0.471855	0.387399		0.580594	0.503885	0.710241	0.59394	0.597165		*		1.10085	1.2622	1.11764	1.16023		1.4691	1.17052	1.48896	1.37619
	WDR12	ENSG00000138442	s31442		0.448573	0.775541	0.457745	0.545665	0.556881		0.850104	0.842546	0.756062	0.66316	0.777968				0.76523	0.607513	1.61737	0.996704		1.10594	1.08018	2.66797	1.61803
YJEFN3	YJEFN3	ENSG00000250067	s51606		0.454212	0.508784	0.508531	0.720357	0.547971		1.15727	0.612064	1.22101	1.12253	1.02822				0.137211		0.337447	0.237329		0.559121		0.739034	0.649078		*
	YJEFN3	ENSG00000250067	s51607		0.763021	1.3268	0.704785	1.10063	0.97381		1.63528	1.31152	1.49607		1.48096				0.866818	1.16518	1.23812	1.09004		0.96748	1.18909	1.38447	1.18035
	YJEFN3	ENSG00000250067	s51608		0.603936	0.711914	0.547932	0.823202	0.671746		1.07274	0.78498	1.19759		1.01844				0.955223	1.79549	1.24774	1.33282		0.925909	1.30484	0.85139	1.02738
