# Supplementary material for: RNAi–Based Functional Profiling of Loci from Blood Lipid Genome-Wide Association Studies Identifies Genes with Cholesterol-Regulatory Function
Source: PLoS Genet. 2013 Feb 28;9(2):e1003338. doi: 10.1371/journal.pgen.1003338 (PMC3585126; doi:10.1371/journal.pgen.1003338)
Supplement: Table S7 — Results of secondary assays for the respective siRNAs. Results for all siRNAs followed up in secondary assays. For GWAS1/2 siRNA-screening deviation of total cellular intensities is given (for other parameters see Table S4). LDLR mRNA and protein levels are gven as fold-change relative to control siRNA (for full results see Figures S4, S5 and Table S6). For localization and functional analysis of GFP-cDNAs, enzymatic determination of cellular cholesterol, FC quantification from HuH7 cells and definition of statistical thresholds, see Materials and Methods. Red, increase; blue, decrease. * p<0.01, ** p<0.001, *** p<0.0001. (XLS) [file pgen.1003338.s014.xls]

## Sheet: Table S7
Table S7: Results of secondary assays for the respective siRNAs
Results for all siRNAs followed up in secondary assays. For GWAS1/2 siRNA-screening deviation of total cellular intensities is given (for other parameters see Table S4). LDLR mRNA and protein levels are gven as fold-change relative to control siRNA (for full results see Figures S4-S5 and Table S6). For localization and functional analysis of GFP-cDNAs, enzymatic determination of cellular choleste…
				LDL-uptake			FC			FC validation			LDLR mRNA				LDLR protein				Overexpression
Gene	siRNA ID	targeted transcripts		GWAS1	GWAS2		GWAS1	GWAS2		cellular cholesterol (enzymatic)	FC in liver-derived cell line (HuH7)		LDLR/ GADPH	LDLR/ ACTB	mRNA regulated		LDLR	LDLR/ TUBA	protein regulated		subcellular localization	relocalization upon sterol depletion	FC
untreated													0.748071	0.79206			1.09209	1.05164
control	s229174	-		-0.0358987	-0.0399864		-0.0203526	-0.0418681			1		1	1			0.94936	0.951062
mock				0.412937	0.580596		1.00624	0.0305279			1.09267		1.04963	1.0722			1.2019	1.14328
NPC1	s237198	3/3		0.111825	0.473535		9.25731	5.2026		1.28628	1.55569
LDLR	s237197	9/9		-0.317026			-0.0962548						0.825416	0.903139			0.724766	0.973445			perinuclear structures	yes	4.39
	s224006	8/9		-1.47005	-1.1204		-4.10918	-1.3429		0.762755	1.16385		0.553578	0.573172			0.291606	0.664311	**				4.39 ± 0.01
	s224007	8/9			-1.13438			-1.82586			0.93796												4.39 ± 0.01
	s224008	8/9*		0.220239			0.936677						0.738889	0.748118			0.427093	0.830718					4.39 ± 0.01
	s6	7/9		-0.812173			-0.777582						0.63673	0.664475			0.663502	0.799025					4.39 ± 0.01
APOA1	s1467	4/5		0.498997	0.177098		0.581509	0.617436					0.714967	1.07809			1.36624	1.1466			perinuclear structures, reticular	no	1.01
	s1468	4/5		0.63726			0.58034						0.815675	0.987247			0.872893	0.975203					1.01 ± 0.18
	s223885	5/5		0.837975	1.44069		1.25408	1.0653			1.10196		0.732878	0.889669			0.532732	0.674503	**				1.01 ± 0.18
	s445473	5/5			0.291476			1.88074			1.22502												1.01 ± 0.18
APOA4	s1472	1/1		0.289511	0.943628		4.6682	0.393443		1.02602	1.25928
	s445476				-0.0224523			2.72896			0.986281
APOB	s1476	2/3		-0.183072			3.36118			0.993866
	s1477	2/3		0.34552			2.21373			1.0494
APOC1	s194287	1/1		-0.132944	-0.0835097		-1.86939	-0.0344724		0.878105	0.928339										perinuclear sructures, reticular	no	0.83
	s445482	1/1			1.15718			1.13065			1.33404												0.83 ± 0.01
APOE	s1496	1/4		0.647235	1.06575		2.22703	1.58461			1.28879
B4GALT4	s508	4/13		-0.144223	-0.339856		1.89625	1.1652			1.04804		0.940451	1.23063			0.960075	0.885194			perinuclear structures, reticular	no	0.89
	s509	4/13		-0.786503	-0.483431		0.838764	-0.285636			1.06757		0.710378	1.00874			0.627842	0.676248	*				0.89 ± 0.11
	s510	7/13		0.21808			-0.429304						0.885054	1.03891			0.912478	0.650747					0.89 ± 0.11
BAZ1B	s17208	2/2		-0.424315			-0.758756						0.829451	0.770292			0.719865	0.875956					1.92
	s17209	2/2		0.128298	0.650359		3.14896	0.522286		1.0137	1.18962		1.17152	0.944279			0.704185	0.694208					1.92 ± 0.33
	s17210	2/2		-0.198428			0.883676						0.797495	0.808502			0.74953	0.777011					1.92 ± 0.33
	s445497	2/2			0.688256			0.158283			1.56948												1.92 ± 0.33
	s445499	2/2			0.672556			1.3913			1.5649												1.92 ± 0.33
BCL7B	s17733	2/2		0.127456	0.423934		1.85966	0.481886			1.22214		1.01532	0.990068			0.975112	0.953569
	s17734	2/2		0.557542			0.180061						0.891097	0.880088			0.869136	0.841182
	s228480	2/2		0.399243	1.09533		4.16424	1.65674		0.998465	1.14872		1.03789	1.10136			0.529808	0.542906	**
C12orf43	s35069	8/9		0.217964			2.02257						0.991447	1.30624			0.759853	0.60018
	s35070	8/9		0.467274			2.17594			1.14968			1.28235	1.45012			1.26573	1.04759
	s35071	7/9		0.44234			2.34122			1.13535			1.02666	1.57663			1.48361	1.21262
CBLC	s24224	2/2			1.15238			0.201879			1.21675
CETP	s2933	3/3		0.537567			2.88159			0.852306			0.914148	1.14172			0.976726	0.907402
	s2934	3/3		0.0895899			2.7818			1.06784			0.890405	0.925816			0.910715	0.791256
	s2935	3/3		0.668975			2.01358						1.46505	1.40564	*		0.555036	0.603197	**
CLPTM1	s3186	4/4		-0.242016	-0.174017		-1.59292	-0.520906		0.876779	1.11608										perinuclear structures, reticular	no	1.06
	s445516	4/4			-0.552545			1.14756			1.03427												1.06 ± 0.07
CXCL12	s12644	6/6		0.486614	0.309883		3.35174	1.30537		1.015	1.37506		1.08134	1.1276			1.47434	1.49798	**				0.71
	s12645	5/6		-0.106388			0.287196						0.743513	1.02366			0.847564	0.967946					0.71 ± 0.06
	s226988	5/6		0.80113	0.680093		2.20981	0.665823			1.17529		0.988834	1.00152			1.30614	1.10145					0.71 ± 0.06
F5	s4935	2/3					-0.380404	3.5382		1.03761	1.65597
FAM174A	s226341	1/1		-0.124035			1.49695						0.889007	1.06699			0.880392	1.19612			perinuclear structures, reticular	yes	1.19
	s226342	1/1		0.198188	0.713689		-1.59867	-0.689244		0.934361	0.875004		0.84511	0.925638			1.06518	1.28508					1.19 ± 0.11
	s445532	1/1			-1.6915			1.56919			1.32604												1.19 ± 0.11
	s445533	1/1			0.441863			1.2088			1.30842												1.19 ± 0.11
	s51157	1/1		0.590734	0.571949		1.49894	0.209734			1.04206		1.33171	1.439			0.608575	0.663706	*				1.19 ± 0.11
FOLH1	s5327	6/7		0.854109	1.04939		2.43022	0.941794		0.963238	1.45773		1.0384	1.08959			0.857414	0.910861			perinuclear structures, reticular	no	1.33
	s5328	7/7		0.972781	1.2816		2.67719	0.481091			1.15812		1.30509	1.22448			1.21717	1.46853					1.33 ± 0.05
	s5329	6/7		0.135161			1.09778						0.877549	1.07257			1.08116	1.36043					1.33 ± 0.05
FZD9	s15847	1/1		0.406219	0.389766		-1.36128	0.834103			1.35617		1.14606	1.31664			1.16849	1.15355
	s15848	1/1		0.430288	0.350044		2.04643	0.993514			1.04071		1.14366	1.42948			0.624332	0.660024	*
	s15849	1/1		0.160251			1.35812						1.00943	1.34721			1.03409	1.07953
GALNT2	s5554	3/4		0.603347			0.352529						0.818882	0.827982			0.762894	0.902504
	s5555	4/4		-0.251492			0.705138						1.04134	0.967718			0.977477	1.00861
	s5556	4/4		0.0314397			-1.05577						0.939519	0.867904			0.78876	0.953484
GATAD2A	s224320	7/13		-0.209044	-0.131063		-2.64412	-0.691073		0.81301	0.867066		0.815536	0.938375			0.373435	0.469343	***
	s29501	7/13		0.291381			1.62575						0.836135	1.14687			1.12572	0.818353
	s29503	7/13		0.719938	0.90842		1.30868	0.261847					0.777261	1.03495			1.32396	0.892281
	s445538	6/13			-0.614384			1.07975			1.27926
HAVCR1	s230290	6/6		0.371173	0.327454		3.7019	3.48797		0.995669	1.53477										perinuclear structures, perinuclear vesicles	yes	1.75
	s230291	3/6		0.438946	0.121778		1.75405	1.14516			1.24416												1.75 ± 0.06
HMGCR	s141	7/9		0.619567			0.859497						1.36746	1.75087			0.942835	0.91453
	s142	4/9		0.403162			0.808648						0.759863	1.00359			0.909762	0.879284
	s143	4/9		0.67155			1.93182						0.980884	1.50016			0.883541	0.821095
HNF1A	s13868	8/12		0.402352			1.73895						0.94294	1.1218			0.911523	0.739742
	s13869	6/12		0.244274			-0.142454						0.915968	1.10648			1.02268	0.82385
	s13870	11/12		0.525281			-0.0085017						0.839463	1.0007			1.22262	0.871102
LDLRAP1	s25118	1/1		-0.15019			0.766876						0.881076	1.11054			1.50419	1.40876	*
	s25119	1/1		0.233286	0.288423		1.1253	1.0754			1.31662		1.07784	1.30161			1.593	1.53057	**
	s25120	1/1		0.363238	0.487882		2.56985	0.533844		0.998048	0.95514		1.13861	1.20918			1.31122	1.55904
LPL	s701	6/6		0.0817103			-0.130795						1.20999	1.69348			1.10585	1.03493			perinuclear structures, reticular	no	1.04
	s702	3/6		-0.861954	-0.0899413		-0.809539	0.33496			1.37672		0.52928	0.980122			1.04403	1.02771					1.04 ± 0.08
	s703	4/6		0.168996			1.01549						0.708922	0.840767			1.07836	1.02308					1.04 ± 0.08
MADD	s225001	10/15		0.473854			5.53051			1.04417
	s225002	10/15		0.499292			2.49619			1.07826
MAU2	s225955	2/5		0.318755	1.19812		1.3876	0.161117			0.874141		0.731683	1.06528			1.26731	1.1331					1.15
	s23701	2/5		0.246339			0.742883						1.00676	1.17649			1.36185	1.13067					1.15 ± 0.03
	s23702	1/5		0.99471	0.875169		2.11349	1.57015		0.93185	1.17941		1.33637	1.38118			0.69615	0.758299					1.15 ± 0.03
	s445560	2/5			0.394702			1.78635			1.12978												1.15 ± 0.03
MLXIPL	s27386	7/8		0.42968	0.885786		2.79757	0.499066		1.09969	1.39757		1.15701	1.26292			1.21231	1.26423			reticular / cytoplasm	no	1.18
	s27387	7/8		0.0220533	0.620762		1.98839	0.936377		1.01824	1.2971		1.078	1.25063			1.14657	1.49161					1.18 ± 0.20
	s27388	6/8		-0.199537			1.68538						0.999748	1.05841			1.77715	1.67434	**				1.18 ± 0.20
MRPS6	s35126	1/1		0.341546			1.832						0.957313	0.944845			1.03185	0.794711
	s35127	1/1		-0.344605			-0.410542						1.00666	0.875621			0.971194	1.06458
	s35128	1/1		-0.606121			3.00416						1.01542	0.969753			0.616342	0.858766
MTHFD1L	s24712	1/12		0.238636			2.03814						0.716409	1.0826			1.33682	1.21944
	s24713	2/12		0.354326			2.3226			1.06912			0.709261	0.928763			1.38521	1.3074
	s24714	1/12		0.436032			2.05589			1.04548			0.691027	1.01895			1.06899	0.95278
MTMR9	s35354	2/2		-0.068117			4.14249			1.00506
MYBPHL	s50998	1/1		0.346154	0.248306		3.74025	1.67819		1.03927	1.08485										nucleus, cytoplasm	no	1.12
	s50999	1/1		0.46136	1.06173		3.12876	0.545388			1.13797												1.12 ± 0.07
NCAN	s3648	3/3		0.637434	1.08768		3.15096	1.0798		0.941446	1.17116										cytoplasm/ reticular, perinuclear structures	no	1.11
	s3650	2/3		-0.349627	0.275715		4.74362	0.274785			0.988387
	s445568	2/3			-0.0107723			1.87323			1.39431
NR1H3	s19568	8/16		0.373344			0.487937						0.590882	1.00519			0.710011	0.92283
	s19570	12/16		0.472221			2.08803						0.762944	1.04494			1.43242	1.25246
	s223073	9/16		0.539816			1.51387						0.608706	0.910565			1.30538	1.39731
OASL	s16432	2/3		-0.348655			-0.936963						0.742534	0.950419			0.938425	0.996588
	s16433	3/3		-0.697111			2.54047						1.51692	2.12381	**		0.904103	0.838308
	s16434	2/3		0.367646			2.95051						0.901744	1.25278			0.662711	0.58728
OR4A47	s53805	1/1			0.654279			3.97125		0.999617	1.37545
PAFAH1B1	s445574	1/3			-1.2019			-0.523429			0.747159										cytoplasm	no	0.73
	s9996	1/3		-0.203159	-0.261816		-3.56526	0.0533307		1.07445	1.10908		1.13032	1.11511			1.14186	0.900903
	s9997	3/3		-0.261423	0.00183026		-1.34819	-0.896301		0.989818	0.608247		1.41435	1.36091			0.890143	0.901469
	s9998	3/3		-0.612612	-0.591106		-0.282608	0.224951			0.83008		1.27678	1.52219			0.586484	0.619368	**
PBX4	s224858	1/2		0.491287	1.11547		4.93503	1.35743		0.917471	1.45047
POP4	s21162	2/2		0.0951772			-0.277122						0.650323	1.12684			0.795487	0.99845			nucleus, nucleoli	no	1
	s21164	1/2		0.77732	0.918236		2.41904	0.506695			1.37879		0.596397	0.936538			1.46188	1.08065					1.00 ± 0.08
	s223155	2/2		0.521705	0.42923		2.08971	1.87883			0.675742		0.871153	1.17826			0.515766	0.65718	**				1.00 ± 0.08
PSRC1	s39384	8/8		0.284916	0.89185		4.95304	2.57053		1.0458	0.974987												0.89
	s445580	6/8			-0.103026			2.20331			1.25537												0.89 ± 0.04
SELP	s12683	14/14		0.396747			0.321362						0.507887	0.913259			0.805715	0.926449
	s12684	12/14		0.111027			0.214524						0.910825	1.29551			0.89315	0.892458
	s12685	14/14		1.03261	1.01531		3.11493	1.69222		0.977008	2.00653		0.647494	0.91161			1.11525	1.2004
SEZ6L	s225966	7/8		0.498377	0.474204		1.80787	0.214434			0.948817		0.909354	1.07025			1.0851	1.05229					1.17
	s24051	7/8		0.406542			1.4374						0.789708	1.00011			1.12451	1.0851					1.17 ± 0.09
	s24052	6/8		-0.48622	-1.02998		-1.80325	-0.341713		0.821045			0.750006	0.968104			1.57371	1.65851	**				1.17 ± 0.09
SIK3	s225956	8/9		0.428768			0.966782						1.00998	0.936946			1.15703	1.14576			cytoplasm, punctuate structures	yes	1.05
	s225957	7/9		0.583741	0.411893		0.544534	0.302597					1.24254	1.3702			1.08808	1.35273
	s225958	8/9		0.698099	0.790931		1.07688	-0.328411			0.786501		1.38959	1.19077			1.28089	1.43336
	s445595	4/9			0.670051			1.54722			1.35034
SLC22A3	s13105	2/2*		-0.0408323			4.23215			1.02779
SMAD3	s8400	2/13		0.702303			-0.32185						0.591614	0.795809			0.870876	0.801968					1.1
	s8401	8/13		-1.91779	-3.59325		0.226904	0.0455609			1.20359		1.278	2.04337			1.0778	0.804913
	s8402	6/13		-0.165851	0.427355		1.55836	1.09816			1.15705		0.925354	1.12774			0.862508	0.734414
	s445596	5/13			0.321686			2.0152			1.42344
	s445597	5/13			0.397028			1.40056			0.954146
SORT1	s12406	**		0.28935			1.34245						0.970159	1.17959			1.14218	0.92685			perinuclear structures	yes	1.25
	s224557	2/2		-0.564258	-0.0974343		-2.81006	-0.376123		0.773127	1.13352		0.674713	0.900625			0.745203	0.896003					1.25 ± 0.09
	s224558	2/2		0.29233	0.486035		1.36514	0.670156					0.975089	1.12763			1.33178	1.05176					1.25 ± 0.09
SUGP1	s33720	1/3		-0.280625	-0.13996		2.27004	1.08438			1.1812
TBL2	s226084	4/4		0.448122	1.31825		1.53275	0.925472			1.31177		1.21725	1.19998			1.46746	1.28109			reticular	no	0.88
	s25572	3/4		-0.371389			-0.155245						1.16532	1.066			0.708924	0.855209					0.88 ± 0.09
	s25573	4/4		1.05401	1.27909		2.48873	1.62167		1.01689	1.10192		1.09249	1.07576			0.691111	0.790614					0.88 ± 0.09
TM6SF2	s28703	2/3		-1.06813	-0.153661		-1.22615	0.918538			1.04203		0.686611	1.06245			0.575355	1.01558					0.89
	s28704	3/3		0.373035	0.30256		3.71465	2.34787			1.40733		1.01436	1.06216			0.359445	0.390658	***				0.89 ± 0.03
	s28705	2/3		-0.191708			0.798808						0.854846	0.961905			0.851086	0.858271					0.89 ± 0.03
	s445611	2/3			0.41242			1.18197			1.06767												0.89 ± 0.03
TMEM57	s30473	3/3		0.809598	0.398323		2.60225	1.18665		1.06347	1.28755		1.22787	1.27556			1.0448	1.1743			perinuclear structures, reticular	no	1.21
	s30474	1/3		0.354147			0.269756						1.05551	1.07623			1.05327	1.06071
	s30475	3/3		0.625243	0.660104		2.05719	0.947551			1.1804		1.34351	1.33504			0.851638	1.1992
TOMM40	s20449	3/3		-0.421515	-1.24746		-1.63173	-2.16035		0.764249	0.910283										perinuclear structures, reticular	no	0.94
	s20450	3/3		0.617506	0.769296		2.50703	2.17395			0.987445												0.94 ± 0.03
TSSK6	s199524	1/1		-0.179991			0.180193						0.821649	0.891775			1.13291	1.05328			cytoplasm, nucleus	no	0.9
	s38366	1/1		0.74095	0.0959312		8.28018	1.80895		1.15473	1.29979		3.04606	4.68699	***		0.529357	0.822169
	s38367	1/1		0.53899			0.667432						1.02612	1.09967			1.10545	1.14039
VSTM2B	s50937	1/1		0.578637	0.725172		1.70656	3.17957			1.03507
WDR12	s31440	1/1		-0.0902588	0.176114		-1.0771	0.174356			0.979916		0.509987	0.807734			1.00234	1.37174			nucleus, nucleoli	no	1.32
	s31441	1/1		0.283535	0.498549		-1.64539	-1.84956		0.940416	0.856199		0.387399	0.597165	*		1.16023	1.37619
	s31442	1/1		0.743519			-0.988166						0.556881	0.777968			0.996704	1.61803
YJEFN3	s51606	2/5		-1.21741	-0.76969		0.612682	-0.177282			1.10094		0.547971	1.02822			0.237329	0.649078	*		cytoplasm, nucleus	no	1.06
	s51607	5/5		0.555307			1.93006						0.97381	1.48096			1.09004	1.18035					1.06 ± 0.08
	s51608	2/5		0.3627	0.894367		2.16745	0.965696			1.06562		0.671746	1.01844			1.33282	1.02738					1.06 ± 0.08
