# Supplementary material for: RNAi–Based Functional Profiling of Loci from Blood Lipid Genome-Wide Association Studies Identifies Genes with Cholesterol-Regulatory Function
Source: PLoS Genet. 2013 Feb 28;9(2):e1003338. doi: 10.1371/journal.pgen.1003338 (PMC3585126; doi:10.1371/journal.pgen.1003338)
Supplement: Table S8 — Results of candidate gene overexpression on cellular FC levels. For 29 genes where knockdown with ≥1 siRNA increased or reduced free cholesterol (FC) levels, consequences upon overexpression of a representative cDNA (carboxy-terminally linked to EGFP) on FC were analyzed (see Materials and Methods). Filipin staining was performed 24 h upon cDNA-transfection and fraction of GFP-positive cells ± SEM was determined. Ratios of FC in GFP-positive relative to non-expressing cells (within the identical dish) and ratios of FC in GFP-positive relative to mock-transfected cells are given as means ± SEM (n = 3–4 experiments). Effects were considered as significant (increase, red; decrease, blue) when a two-tailed Student's t-test resulted in p-values <0.01 in 2 (*) or 3–4 (***) experimental replicas. (XLS) [file pgen.1003338.s015.xls]

## Sheet: Table S8
Table S8: Results of candidate gene overexpression on cellular FC levels
For 29 genes where knockdown with ≥1 siRNA increased or reduced free cholesterol (FC) levels, consequences upon overexpression of a representative cDNA (carboxy-terminally linked to EGFP) on FC were analyzed (see Methods). Filipin staining was performed 24h upon cDNA-transfection and fraction of GFP-positive cells ± SEM was determined. Ratios of FC in GFP-positive relative to non-expressing cells…
Gene	cDNA construct		Fraction of GFP expressing cells		FC-ratio GFPcells/nonGFPcells		FC-ratio GFPcells/MOCK
control	GFP-GFP		0.62 ± 0.02		1.01 ± 0.02		0.85 ± 0.03
LDLR	LDLR-GFP		0.70 ± 0.04		5.56 ± 0.43 ***		4.39 ± 0.01 ***
APOA1	APOA1-GFP		0.49 ± 0.02		1.00 ± 0.07		1.01 ± 0.18
APOC1	APOC1-GFP		0.76 ± 0.07		1.00 ± 0.04		0.83 ± 0.01
B4GALT4	B4GALT4-GFP		0.23 ± 0.04		1.15 ± 0.07 *		0.89 ± 0.11
BAZ1B	BAZ1B-GFP		0.02 ± 0.00		2.19 ± 0.32 ***		1.92 ± 0.33 ***
CLPTM1	CLPTM1-GFP		0.60 ± 0.02		1.16 ± 0.05 *		1.06 ± 0.07
CXCL12	CXCL12-GFP		0.28 ± 0.04		1.12 ± 0.11		0.71 ± 0.06 ***
FAM174A	FAM174A-GFP		0.66 ± 0.04		1.20 ± 0.05 *		1.19 ± 0.11 *
FOLH1	FOLH1-GFP		0.03 ± 0.01		1.54 ± 0.08 ***		1.33 ± 0.05 ***
HAVCR1	HAVCR1-GFP		0.25 ± 0.05		1.88 ± 0.05 ***		1.75 ± 0.06***
LPL	LPL-GFP		0.39 ± 0.04		1.24 ± 0.07 ***		1.04 ± 0.08
MAU2	MAU2-GFP		0.51 ± 0.07		1.28 ± 0.06 ***		1.15 ± 0.03 ***
MLXIPL	MLXIPL-GFP		0.49 ± 0.04		1.20 ± 0.07 *		1.18 ± 0.20
MYBPHL	MYBPHL-GFP		0.54 ± 0.02		1.23 ± 0.05 ***		1.12 ± 0.07 ***
NCAN	NCAN-GFP		0.15 ± 0.03		1.27 ± 0.07 ***		1.11 ± 0.17 *
PAFAH1B1	PAFAH1B1-GFP		0.73 ± 0.03		1.18 ± 0.05		0.73 ± 0.16
POP4	POP4-GFP		0.45 ± 0.08		1.23 ± 0.05 *		1.00 ± 0.08
PSRC1	PSRC1-GFP		0.51 ± 0.05		1.13 ± 0.09 *		0.89 ± 0.04
SEZ6L	SEZ6L-GFP		0.43 ± 0.06		1.48 ± 0.04 ***		1.17 ± 0.09 *
SIK3	SIK3-GFP		0.19 ± 0.04		1.45 ± 0.09 ***		1.05 ± 0.16
SMAD3	SMAD3-GFP		0.66 ± 0.03		1.28 ± 0.04 ***		1.10 ± 0.04 *
SORT1	SORT1-GFP		0.64 ± 0.02		1.39 ± 0.03 ***		1.25 ± 0.09 ***
TBL2	TBL2-GFP		0.70 ± 0.05		1.04 ± 0.09		0.88 ± 0.09
TM6SF2	TM6SF2-GFP		0.70 ± 0.05		1.12 ± 0.02		0.89 ± 0.03
TMEM57	TMEM57-GFP		0.07 ± 0.01		1.36 ± 0.14 *		1.21 ± 0.17 *
TOMM40	TOMM40-GFP		0.16 ± 0.03		1.16 ± 0.06		0.94 ± 0.03
TSSK6	TSSK6-GFP		0.57 ± 0.03		1.17 ± 0.06 ***		0.90 ± 0.07
WDR12	WDR12-GFP		0.13 ± 0.02		1.36 ± 0.06 ***		1.32 ± 0.10 ***
YJEFN3	YJEFN3-GFP		0.60 ± 0.01		1.39 ± 0.11 ***		1.06 ± 0.08
